# Supplementary material for: Molecular Mapping and QTL for Expression Profiles of Flavonoid Genes in Brassica napus
Source: Front Plant Sci. 2016 Nov 9;7:1691. doi: 10.3389/fpls.2016.01691 (PMC5102069; doi:10.3389/fpls.2016.01691)
Supplement: Supplementary file 3 [file Table3.XLSX]

## Sheet: Table S3
Supplementary Table S3 Analysis of marker homology between sequences anchored in the genome of B. rapa, B. oleracea and A. thaliana on each linkage groups in B. napus
Genetic map	Marker	B. rapa		B. oleracea		A. thaliana
		Chr.	Position (Mb)	Chr.	Position (Mb)	AGI NO.	Block	Size (bp)
A01	BRMS-056	A01	4.94	C8	28.72	AT5G05490	R	219
A01	BRMS-097	A08	13.9	C4	14.5	AT4G14820	T	184
A01	BRMS-098	A01	1.2	C1	1.66	AT4G36110	U	175
A01	BRMS-175	A01	24.89	C1	40.8	AT5G04460	R	239
A01	BRMS-206	A03	17.68	C3	27.03	AT3G16857	F	252
A01	BRMS-307	A01	24.4	C3	24.63	AT3G12130	F	201
A01	BRMS-307	A01	24.4	C3	24.63	AT3G12130	F	201
A01	BRMS-317	A01	24.4	C1	39.98	AT3G12130	F	299
A01	CB10081	A01	0.32	C8	22.25	AT4G39790	-	196
A01	CB10097	A01	2.23	C1	2.93	AT4G33200	U	182
A01	CB10099	A01	4.23	C1	5.91	AT4G28710	U	233
A01	CB10369	A07	3.78	C9	24.75	AT4G18120	U	167
A01	CN35	A02	5.73	C2	9.07	AT5G42390	-	173
A01	cnu_ssr235	A01	6.43	C3	8.97	AT1G23240	B	316
A01	cnu_ssr398	A05	16.46	C5	31.31	AT3G22400	O	222
A01	FITO-101	A07	5.16	C3	11.94	AT1G05800	A	348
A01	Na12-G05	A06	17.49	C9	33.36	AT2G30970	-	309
A01	Na14-H11	A10	6.77	C9	37.92	AT5G55190	W	128
A01	niab_ssr091	A01	9.91	C1	14.39	AT3G25500	F	200
A01	niab_ssr096	A01	2.5	C1	3.38	AT4G32690	U	255
A01	niab_ssr097	A01	1.04	C1	1.44	AT4G36550	U	255
A01	niab_ssr124	A09	8.51	C2	4.8	AT3G57160	N	252
A01	Ol10-D03	A02	4.72	C8	18.57	AT5G49665	W	103
A01	SA63	A01	17.1	C1	28.12	AT1G61010	D	238
A01	sN11707	A01	1.77	C1	2.37	AT4G34540	U	497
A01	sN3761	A02	5.73	C2	9.07	AT5G42390	O	173
A01	SWUA01-1016-148	A09	1.16	C4	1.8	AT5G05500	R	148
A01	SWUA01-1037-211	A01	24.93	C1	40.84	AT4G15870	T	179
A01	SWUA01-1041-204	A01	25	C1	40.92	AT3G15115	F	198
A01	SWUA01-1064-278	A01	25.99	Scaffold00877	0.01	AT1G58602	D	279
A01	SWUA01-160-182	A01	2.28	C1	10.18	AT3G04670	F	182
A01	SWUA01-187-267	A01	2.64	C2	8.09	AT4G32410	U	577
A01	SWUA01-207-224	A01	3	C8	1.77	AT2G02310	K	213
A01	SWUA01-232-252	A01	3.44	C1	4.57	AT4G30340	U	252
A01	SWUA01-234-231	A01	3.49	C5	26.92	AT4G30210	U	231
A01	SWUA01-247-202	A01	3.74	Scaffold01092	0.01	AT4G29735	U	202
A01	SWUA01-282-218	A01	4.43	C1	6.15	AT2G07170	G	796
A01	SWUA01-283-270	A01	4.43	C9	1.11	AT3G49170	M	267
A01	SWUA01-286-256	A01	4.51	C1	6.24	AT5G38520	S	252
A01	SWUA01-306-200	A01	4.76	C1	6.64	AT4G18160	U	191
A01	SWUA01-363-126	A01	5.88	C3	4.17	AT2G35110	J	139
A01	SWUA01-42-201	A01	0.51	C1	0.69	AT5G61330	X	183
A01	SWUC098	A06	25.04	C7	48.16	AT4G38950	O	133
A01	SWUC170	A06	23.79	C1	9.48	AT5G46030	V	267
A01	SWUC526	A01	4.79	C1	6.69	AT4G25800	U	220
A02	BRMS-215	A02	2.02	C2	2.73	AT5G12330	R	232
A02	FITO-040	A02	3.2	Scaffold01061	0.02	AT5G35210	S	224
A02	Na10-B10	A02	4.91	C1	37.3	AT5G44925	V	1177
A02	Na10-E02	A04	8.52	Scaffold01679	0.01	AT2G30970	-	119
A02	Na12-G05	A06	17.49	C9	33.36	AT2G30970	-	309
A02	sR12095	A02	0.21	C2	0.36	AT5G02030	R	324
A02	sR6293	Scaffold008769	0	C9	11.64	AT5G02880	R	119
A02	sR94102	A03	2.1	C9	49.47	AT4G16880	U	301
A02	SWUA02-457-268	A02	6.53	C1	13.01	AT1G32790	B	268
A02	SWUA02-81-268	A02	1.82	Scaffold00792	0.07	AT3G21320	F	258
A02	SWUC421	A08	6.35	C8	13.33	AT3G23030	F	231
A03	B005K09-3	A03	15.65	C3	23.57	AT3G07980	F	924
A03	B034G03-33	A03	21.28	C7	38.51	AT2G19530	H	284
A03	B047J10-4	A03	27.65	C1	4.79	AT4G30120	U	878
A03	B049D17-4	A03	14.39	C3	21.8	AT3G01310	F	864
A03	B073C04-5	A03	9.78	C6	14.07	AT2G40280	J	931
A03	B075D20-5	A10	13.82	C9	50.98	AT5G10260	R	1064
A03	B111K20-4	A03	28.78	C4	4.66	AT4G32750	U	1321
A03	BnGMS417	A06	10.43	Scaffold01023	0.01	AT5G10360	R	241
A03	BRMS-042-2	A03	21.53	C7	38.84	AT2G26730	I	211
A03	BRMS-050	A03	21.53	C2	40.31	AT5G46450	V	162
A03	CB10027	A09	23.33	C5	17.73	AT5G62880	X	212
A03	cnu_ssr223	A03	22.08	C3	38.53	AT5G11530	R	226
A03	cnu_ssr288	A03	9.52	C3	13.03	AT4G10830	P	154
A03	H037J23-2	A05	23.08	C5	43.28	AT3G09410	F	991
A03	H061P05-3	A03	21.67	C7	38.99	AT3G50500	-	1310
A03	H084J08-3	A03	5.04	C7	13.6	AT5G58050	W	1084
A03	KC30890-1	A03	21.81	C7	39.16	AT3G50870	-	887
A03	KC50290-1	A03	3.11	C3	3.9	AT5G16190	R	625
A03	KS20470	A03	11.34	C9	53.97	AT5G50050	W	280
A03	KS30910	A03	21.94	C7	39.31	AT2G44300	J	290
A03	KS40270	A03	22.58	C4	46.77	AT5G67360	X	193
A03	KS40432	A03	24.15	C7	42	AT4G21430	U	334
A03	KS50980	A03	5.03	Scaffold00888	0.01	AT5G58190	W	299
A03	SA29	A03	14.36	C03	43.81	AT3G01400	F	227
A03	sN11722	A06	15.48	C4	12.52	AT5G24240	Q	73
A03	SWUA03-1021-268	A03	14.12	C9	9.2	AT4G01220	O	258
A03	SWUA03-1249-207	A03	10.58	C5	1.72	AT5G14610	R	211
A03	SWUA03-1847-278	A03	1.05	C2	4.65	AT5G22770	-	250
A03	SWUA03-581-280	A03	21.8	C6	3.69	AT5G06040	R	262
A03	SWUA03-608-223	A03	21.26	C7	38.49	AT5G01380	R	211
A03	SWUC494	A03	27.23	C7	44.88	AT4G29100	U	170
A04	BRAS002	A01	11.96	C9	31.66	AT4G18520	U	307
A04	CB10196	A04	13.72	C4	45.88	AT1G43960	C	245
A04	CB10493	A04	18.24	C9	12.46	AT2G43540	J	162
A04	Na10-B11	A01	11.96	C7	37.66	AT4G18520	U	295
A04	Ol10-B01	A04	18.09	C4	52.14	AT1G80360	E	179
A04	Ol11-H02	A04	18.91	C4	53.24	AT2G46590	J	189
A04	sR12384I	A10	11.04	C9	46.17	AT5G18900	R	195
A04	SWUA04-433-233	A04	14.42	Scaffold02714	0	AT4G18970	U	231
A04	SWUA04-571-144	A04	16.11	Scaffold01265	0.01	AT5G51530	W	144
A05	BnGMS265	A05	22.94	C5	43.07	AT5G65210	X	793
A05	BnGMS293	A05	14.25	C4	26.93	AT3G26980	L	209
A05	BnGMS615	Scaffold000123	0.18	C9	23.32	AT3G28100	L	163
A05	BnGMS662	A05	6.74	Scaffold01773	0	AT1G73805	E	203
A05	BnGMS91	A05	21.61	C5	41.08	AT3G13490	F	317
A05	BRAS063	A05	3.29	C4	5.34	AT5G22110	O	247
A05	BRMS-061	A05	2.43	C4	3.85	AT3G30737	O	271
A05	BRMS-163	A05	15.54	C8	31.75	AT1G32070	B	311
A05	BRMS-232	A05	12.79	Scaffold06599	0	AT5G18840	R	191
A05	CB10080	A05	19.37	Scaffold00828	0.04	AT3G18140	F	142
A05	cnu_ssr257	A05	3.19	C8	17.33	AT5G53210	W	204
A05	cnu_ssr293	A05	3.92	C4	6.68	AT3G30330	-	180
A05	MR014	A05	15	C9	32.92	AT2G21600	I	148
A05	Na10-E02	A04	8.52	Scaffold01679	0.01	AT2G30970	-	119
A05	niab_ssr017	A05	2.5	C3	50.33	AT1G01830	A	1218
A05	niab_ssr082	A05	20.8	C5	39.55	AT3G15095	F	318
A05	Ra3-H10	A05	22.02	C9	27.41	AT3G12490	F	129
A05	sR9477	A05	23.23	C5	43.47	AT3G30260	-	285
A05	SWUA05-529-268	A05	17.2	C5	32.57	AT2G32560	J	1477
A05	SWUC538	Scaffold002885	0	Scaffold02272	0	AT4G21120	U	149
A05	BRMS-060	A09	14.21	Scaffold01020	0	AT3G16830	F	266
A06	BnGMS317	A06	14.01	C9	4.61	AT5G62165	X	254
A06	BRMS-218	A03	0.63	Scaffold00983	0.01	AT5G40316	S	293
A06	BRMS-221	A06	18.66	C7	36.42	AT2G37940	J	123
A06	cnu_ssr149	A06	8.24	C5	10.69	AT1G20970	B	179
A06	ENA23	A09	6.37	C7	37.03	AT5G25220	Q	204
A06	niab_ssr037	A06	8.27	C5	1.18	AT1G28540	B	306
A06	Ol10-D01	A06	4.41	C5	5.29	AT2G31250	J	206
A06	Ol11-F12	Scaffold016884	0	C6	6.45	AT1G52320	C	242
A06	SWUA06-687-153	A06	14.64	C3	37.51	AT5G62930	X	145
A07	BnGMS488	A07	19.13	C9	13.83	AT2G39690	J	310
A07	BRMS-018	A07	10.62	C4	24.63	AT5G25830	Q	189
A07	BRMS-036	A07	19.93	C6	30.99	AT1G67850	E	132
A07	BRMS-128	A05	6.44	C3	18.25	AT2G32440	J	132
A07	BRMS-322	A08	7.11	C3	14.86	AT2G28210	I	447
A07	CB10255	A09	25.18	C5	13.22	AT3G13750	F	132
A07	CB10439	A07	15.86	C6	21.62	AT3G58100	N	179
A07	CB10526	A07	16.33	C6	22.64	AT3G60220	N	294
A07	CN62	A06	4.57	C9	19.06	AT3G61690	N	254
A07	cnu_ssr167	A07	18.89	C6	28.54	AT1G13970	A	257
A07	cnu_ssr343	A09	32.34	C9	38.82	AT4G15780	T	256
A07	ENA14	A07	23.47	C9	40.15	AT1G74230	E	166
A07	ENA6	A07	0.99	C9	5.73	AT1G28510	B	1149
A07	niab_ssr003	A09	25.17	C5	13.23	AT1G23880	B	586
A07	niab_ssr046	Scaffold000271	0.03	Scaffold07861	0	AT5G24750	Q	373
A07	Ra2-A01	A07	15.82	C3	15.15	AT2G45160	J	108
A07	sNRA59	A07	16.34	C6	22.64	AT5G52580	W	193
A07	sR0282R	A06	4.57	C9	19.06	AT3G61690	N	254
A07	SWUA07-191-230	A07	8.3	C9	28.1	AT1G27910	B	110
A07	SWUA07-354-190	A07	11.3	C8	0.23	AT1G20840	B	207
A07	SWUA07-361-272	A07	11.21	C9	16.17	AT5G44380	V	278
A07	SWUC142	A09	33.59	C4	40.38	AT2G22250	I	273
A07	SWUC531	A09	6.66	Scaffold06094	0	AT3G01480	F	197
A08	BnGMS389	Scaffold004218	0	C4	15.63	AT1G33980	B	182
A08	BnGMS452	A08	13.2	C8	18.21	AT5G46510	V	205
A08	BRMS-033	A08	1.89	C3	63.06	AT1G51580	C	232
A08	BRMS-091	A05	12.21	C5	41.12	AT5G27730	Q	292
A08	BRMS-093	A07	1.76	C9	2.41	AT5G47690	V	135
A08	BRMS-097	A08	13.9	C4	14.5	AT4G14820	T	184
A08	BRMS-166	A03	10.34	C3	14.31	AT2G42920	J	180
A08	BRMS-170	A08	12.27	C3	51.2			229
A08	CB10003	A08	12.03	C3	60.19	AT4G33400	U	236
A08	GOL3	A08	9.45	C8	15.9	AT4G17520	U	256
A08	Na12-A08	A06	11.66	C4	48.79	AT2G29630	-	298
A08	niab_ssr090	A08	13.7	Scaffold03092	0	AT5G52490	W	273
A08	Ra2-E12	A08	12.26	C3	60.56	AT4G32570	U	145
A08	SWUA08-481-220	A08	12.71	C8	2.33	AT4G30996	U	215
A08	SWUA08-483-234	A09	9.25	C9	14.49	AT1G60520	D	232
A09	B003O01-4	A09	13.46	C7	29.29	AT5G47570	V	1081
A09	B007E17-2	A09	27.29	C8	27.76	AT3G51470	N	1200
A09	B010D15-4	A09	26.35	C8	26.18	AT3G49900	-	926
A09	B024J13-2	A09	24.92	C5	13.82	AT1G27000	B	813
A09	B025K04-2	A09	7.58	C3	60.94	AT5G27925	Q	1118
A09	B035J16-2	A09	33.54	C8	35.44	AT2G22400	I	840
A09	B055B21-3	A09	27.98	C8	28.27	AT3G52860	N	856
A09	B055B21-5	A09	28.08	C8	28.35	AT3G52990	N	1093
A09	B059J21-5	A09	28.08	C8	28.35	AT3G52990	N	1093
A09	B063A04-2	A09	38.7	C8	41.47	AT1G01370	O	1046
A09	B066M16-C4-1	A09	24.59	C1	39.81	AT4G20200	U	293
A09	B073I24-2	A09	35.77	C8	37.95	AT1G14040	A	456
A09	B082F21-2	A09	33.97	C8	35.9	AT2G21160	I	277
A09	B089L03-5	A09	24.6	C5	14	AT1G26460	B	1082
A09	B095O22-1	A09	6.14	C9	9.31	AT2G20900	H	1057
A09	B095O22-3	A09	6.1	C8	36.06	AT2G20360	H	1243
A09	B095O22-4	A09	6.11	C9	9.26	AT2G20400	H	1116
A09	B120K11-4	A09	1.51	C9	1.86	AT3G26935	L	969
A09	BnGMS281	A09	9.21	C9	14.43	AT3G04740	F	327
A09	BnGMS351	A09	17.28	C9	29.22	AT2G37770	J	350
A09	BRAS055	A05	21.61	C9	7.67	AT5G57160	W	436
A09	BRMS-060	A09	14.21	Scaffold01020	0	AT3G16830	F	266
A09	BRMS-247	A09	32.99	C8	34.76	AT2G23760	I	218
A09	BRMS-322	A08	7.11	C3	14.86	AT2G28210	I	447
A09	BRMS-324	A09	32.36	C8	34	AT2G25740	I	206
A09	CN78	A09	32.38	C8	34.02	AT5G49470	W	100
A09	CN79	A09	35.58	C8	37.71	AT2G05160	G	127
A09	cnu_ssr076	A09	24.77	Scaffold02091	0	AT5G26210	Q	124
A09	cnu_ssr409	A03	22.23	C1	16.91	AT4G28780	U	301
A09	EJU1	A09	18.1	C9	23.38	AT4G04955	O	411
A09	EJU2	Scaffold000247	0.04	C7	47.57	AT5G65070	X	127
A09	ENA22	A09	25.37	C5	12.94	AT1G23390	B	205
A09	ENA27	A09	32.9	C8	34.64	AT5G47240	V	582
A09	FITO-130	A06	4.08	C9	25.26	AT2G16760	H	216
A09	H007D13-3	A09	1.03	Scaffold01031	0.03	AT4G02620	O	719
A09	H010M17-2	A03	13.33	C3	11.13	AT2G20190	H	1092
A09	H010M17-3	A09	5.99	C9	9.07	AT2G19950	H	1167
A09	H010M17-4	A09	5.98	C9	9.07	AT2G19880	H	1078
A09	H025C16-3	A09	28.46	C8	28.86	AT3G53960	N	1224
A09	H025C16-S3	A09	28.44	C8	28.83	AT2G13370	-	290
A09	H047A22-5	A09	37.83	C8	40.45	AT1G06130	A	1237
A09	H050I09-1	A09	35.39	C8	37.49	AT1G15240	A	1229
A09	H059K04-2	A09	27.54	C8	27.46	AT3G52050	N	1233
A09	H081N08.12	A09	33.86	C8	35.8	AT2G21390	I	203
A09	H081N08.3	A09	33.91	C8	35.85	AT2G21240	I	190
A09	H081N08.7	A09	33.87	C8	35.82	AT2G21340	I	204
A09	H110P20-2	A09	24.47	C5	14.26	AT1G25570	B	1072
A09	H111L08-S3	A02	13.5	C9	20.86	AT3G31402	O	315
A09	H112B21-1	A09	26.9	C8	27.04	AT3G50845	O	993
A09	KBrB019I24.15	A09	33.83	C8	35.78	AT2G21430	I	209
A09	KBrB019I24.19	A09	33.81	C8	35.76	AT4G19540	U	270
A09	KBrB019I24.5	A09	35.65	C2	8.01	AT1G22920	B	264
A09	KBrB019I24.9	A09	33.75	C8	33.47	AT3G25500	O	271
A09	KS10270	A09	35.69	C8	37.86	AT3G61678	N	365
A09	KS10551	A09	25.17	C5	13.23	AT1G23880	B	586
A09	KS10591	A09	24.76	C6	5.34	AT5G10470	R	316
A09	KS10600	A09	24.77	Scaffold02091	0	AT5G26210	Q	274
A09	KS10630	A09	23.78	C5	17.17	AT1G27340	B	333
A09	KS20260	A09	6.07	C9	9.24	AT1G54650	C	118
A09	KS20291	A09	33.87	C8	35.82	AT2G21340	I	176
A09	KS20310	A09	33.7	C8	35.63	AT2G21900	I	222
A09	KS30880	A09	26.67	C8	26.69	AT2G17630	H	255
A09	KS50470	A09	3.08	C7	10.22	AT3G42305	O	275
A09	KS50510	A09	2.89	C9	3.62	AT5G26610	Q	271
A09	KS50560	A08	16.2	C8	20.84	AT1G33990	B	462
A09	KS50730	A09	12.94	C8	28.04	AT5G43960	V	348
A09	MR013	A09	4.41	C9	6.02	AT5G54280	W	168
A09	Na10-B11	A01	11.96	C7	37.66	AT4G18520	U	295
A09	Ni4-D09	A09	32.9	C8	34.64	AT5G47240	V	582
A09	Ol12-D03	A09	30.04	C4	11.11	AT3G20200	F	197
A09	S002B15-5	A09	25.77	C5	12.38	AT1G22760	B	714
A09	sR9251J	A07	5.61	C5	38.69	AT5G20830	R	500
A09	SWU55-18	A09	34.6	C8	36.59	AT1G18520	A	414
A09	SWUA09-13	A09	34.75	C4	52.16	AT5G40545	S	260
A09	SWUA09-14	A09	34.75	C9	22.27	AT5G14700	R	254
A09	SWUA09-15	A09	34.75	C3	42.87	AT2G01810	K	249
A09	SWUA09-16	A09	34.74	C2	40.68	AT4G16380	U	323
A09	SWUA09-17	A09	34.73	C9	17.95	AT1G17720	A	216
A09	SWUA09-2	A09	34.81	C8	36.79	AT1G17520	A	212
A09	SWUA09-26	A09	34.79	C8	36.78	AT2G42480	J	188
A09	SWUA09-30	A09	35.49	C8	37.62	AT1G14870	A	182
A09	SWUA09-31	A09	35.49	C8	37.59	AT1G14880	A	209
A09	SWUA09-35	A09	35.47	C8	37.56	AT3G02885	F	208
A09	SWUA09-4	A09	34.78	C8	36.78	AT1G17580	A	211
A09	SWUA09-423-241	A09	2.21	C9	2.71	AT5G04540	R	242
A09	SWUA09-428-258	A09	2.13	C9	2.63	AT5G02210	R	972
A09	SWUA09-50	A09	35.48	C6	31.32	AT1G54985	C	240
A09	SWUA09-53	A09	35.48	C8	41.63	AT5G38096	S	209
A09	SWUA09-55-1	A09	33.44	C8	35.31	AT3G28750	L	195
A09	SWUA09-55-11	Scaffold000232	0.02	C8	36.21	AT2G19480	H	278
A09	SWUA09-55-15	A09	34.48	C7	7.28	AT2G17060	H	393
A09	SWUA09-55-22	A09	34.88	Scaffold28079	0	AT4G32272	U	139
A09	SWUA09-55-4	A09	33.66	C3	50.02	AT3G18140	F	412
A09	SWUA09-55-5	A09	33.57	C3	32.14	AT5G10130	R	379
A09	SWUA09-63-18	A09	36.28	C8	20.35	AT1G12520	A	160
A09	SWUA09-63-2	A09	36.31	C8	38.55	AT4G07862	O	233
A09	SWUA09-63-26	A09	35.89	C8	38.03	AT1G13780	A	415
A09	SWUA09-63-3	A09	35.49	C8	37.59	AT1G14870	A	294
A09	SWUA09-63-8	A09	35.8	C8	37.98	AT1G14000	A	381
A09	SWUA09-63-9	A09	35.62	C8	37.76	AT1G14580	A	388
A09	SWUA09-736-222	A09	31.55	C9	1.07	AT5G17920	R	1007
A09	SWUA09-9	A09	34.76	Scaffold26405	0	AT5G41660	S	225
A09	SWUC451	A09	3.64	C9	4.71	AT5G62470	X	705
A09	SWUC571	A09	13.88	C9	21.53	AT2G01980	K	244
A10	CN52	A05	4.55	C4	7.52	AT3G46384	M	148
A10	sS1702	A08	10.69	C5	21.05	AT2G02410	K	289
A10	SWUA10_377	A07	1.9	C7	4.53	AT2G17820	H	224
A10	SWUA10_765	A10	3.49	C7	22.27	AT1G02090	A	203
A10	SWUA10_915	A07	3.23	C2	33.07	AT2G13790	O	213
A10	SWUC226	Scaffold015196	0	Scaffold00795	0.08	AT1G63100	D	152
A10	SWUC372	A04	0.24	C3	13.13	AT3G17600	F	394
C01	BRAS074	A01	25.98	C1	42.64	AT5G35025	S	150
C01	BRMS-246	A08	14.32	C3	55.38	AT3G20395	F	290
C01	CB10206	A01	16.59	C1	27.19	AT1G60160	D	215
C01	CB10258	A05	5.32	C3	20.06	AT2G12650	-	1220
C01	CB10277	A05	4.8	C1	12.43	AT4G22320	U	210
C01	CB10536	A01	23.01	C1	37.64	AT3G15550	F	139
C01	CN10	A10	10.39	Scaffold01024	0.03	AT5G13610	R	245
C01	FITO-016	A01	7.26	C9	2.08	AT3G15680	F	234
C01	FITO-078	A04	14.74	C4	28.64	AT1G63650	D	184
C01	FITO-101	A07	5.16	C3	11.94	AT1G05800	A	348
C01	Na10-H03	A01	24.4	C1	39.98	AT3G12130	F	115
C01	niab_ssr091	A01	9.91	C1	14.39	AT3G25500	F	200
C01	niab_ssr112	A01	0.34	C1	0.44	AT4G39810	O	267
C01	Ol10-A11	Scaffold010806	0	C1	39.98	AT3G12130	F	115
C01	SWUC01_1050	A05	20.94	C1	34.07	AT3G20020	F	219
C01	SWUC01_1239	A07	6.21	C1	27.26	AT2G31141	J	224
C01	SWUC01_1527	A06	16.21	C4	24.5	AT3G18350	F	244
C01	SWUC01_2025	A01	20.05	C1	33.14	AT3G21215	F	252
C01	SWUC01_2056	A05	17.71	C1	33.71	AT3G20650	F	263
C01	SWUC01_2212	A06	16.63	C1	39.36	AT5G12440	R	245
C01	SWUC01_2481	Scaffold032378	0	C1	40.42	AT3G11100	F	193
C01	SWUC01_549	A10	16.35	C1	8.58	AT4G25520	U	193
C01	SWUC060	A01	9.06	C1	13.22	AT4G26400	U	168
C01	SWUC099	A01	16.23	C1	26.7	AT1G59750	D	219
C01	SWUC100	A01	16.6	C4	20.08	AT1G60190	D	157
C01	SWUC101	A07	10.89	C1	27.59	AT1G60610	D	203
C01	SWUC221	A01	25.34	C1	41.46	AT3G08020	F	373
C01	SWUC298	A01	15.64	C8	27.77	AT3G51430	N	222
C02	BnGMS239	A02	4.51	C2	6.57	AT2G18110	H	380
C02	BnGMS454	A06	22.27	C2	6.7	AT1G73920	E	244
C02	SWUC02_2503	A02	25.66	C2	51.19	AT2G47160	J	196
C02	SWUC02_496	A02	4.18	C2	5.93	AT5G20920	R	231
C02	SWUC550	A02	6.8	C2	11.36	AT5G54400	W	258
C03	BnGMS168	A02	7.19	C2	12.11	AT5G53500	W	306
C03	BnGMS575	A10	12.46	C3	35.01	AT1G45010	C	279
C03	BRMS-058	A03	11.95	C3	17.47	AT2G42005	J	331
C03	CN67	A07	16.34	C6	22.64	AT5G52580	W	193
C03	SWUC03_1803	A09	14.74	C6	2.83	AT5G21030	R	190
C03	SWUC03_567	A07	25.58	C6	39.42	AT1G79580	E	225
C03	SWUC033	A06	11.31	Scaffold01182	0	AT3G45090	M	199
C03	SWUC034	A06	11.18	C3	47.34	AT3G45400	M	248
C03	SWUC111	A08	1.7	C3	62.79	AT1G52150	C	128
C03	SWUC307	A09	8.94	C9	13.94	AT1G61080	D	280
C03	SWUC528	A08	14.93	C3	54.3	AT3G28580	L	139
C03	SWUC558	A03	3.52	C3	4.44	AT5G18250	R	267
C04	BnGMS408	A09	35.33	C8	37.42	AT1G33850	B	196
C04	BRAS002	A01	11.96	C9	31.66	AT4G18520	U	307
C04	BRMS-152	A07	16.89	Scaffold15906	0	AT3G63410	-	252
C04	CN1	A01	0.41	C1	0.53	AT4G40040	-	405
C04	CN71	A08	10.69	C5	21.05	AT2G02410	K	289
C04	Ol11-H02	A04	18.91	C4	53.24	AT2G46590	J	189
C04	SWUC04_325	Scaffold000096	0.36	C4	24.43	AT3G63150	O	164
C04	SWUC271	A05	8.07	C4	14.19	AT2G29100	I	272
C04	SWUC274	A05	7.74	C4	13.61	AT2G29890	O	221
C05	CB10229	A05	22.93	C5	43.03	AT3G09930	F	251
C05	SWUC05_1484	A05	8.2	C5	4.32	AT5G54800	W	382
C05	SWUC05_223	A06	3.1	C5	3.42	AT1G08940	A	222
C05	SWUC05_364	A06	4.82	C5	5.89	AT1G13600	A	251
C05	SWUC05_886	A02	3.86	C5	13.14	AT5G57150	W	177
C05	SWUC072	A09	7.54	C5	6.59	AT1G14460	A	229
C05	SWUC074	A06	23.43	C5	8.46	AT1G17440	A	250
C05	SWUC088	A06	3.71	C5	4.29	AT1G10570	A	258
C05	SWUC094	A06	3.34	C5	3.79	AT1G09720	A	280
C05	SWUC095	A06	3.33	C5	3.76	AT1G09660	A	254
C06	BRMS-037	A01	0.32	C6	11.42	AT4G39790	-	156
C06	BRMS-195	A04	17.21	C4	50.96	AT3G56050	N	250
C06	BRMS-307	A01	24.4	C3	24.63	AT3G12130	F	201
C06	CN17	A03	15.04	C3	39.74	AT3G63310	O	358
C06	CN57	A06	3.59	C9	41.67	AT5G64710	X	156
C06	cnu_ssr361	A05	25.07	C5	46.51	AT5G26340	Q	262
C06	FITO-076	A05	20.48	C1	37.37	AT3G15690	F	280
C06	FITO-095	Scaffold004344	0	C1	0.91	AT5G54430	W	273
C06	FITO-120	A09	5.44	C9	8.44	AT2G18050	H	187
C06	SWUC06_2216	Scaffold000215	0.05	C6	5.64	AT1G50750	C	255
C06	SWUC06_51	A07	24.73	C6	38.48	AT1G77480	E	255
C06	SWUC501	A06	18.16	C7	37.03	AT5G25220	Q	266
C06	SWUC576	A03	11.25	C3	16.03	AT1G79180	E	194
C07	BRMS-296	A07	11.4	C7	22.67	AT1G20470	B	161
C07	FITO-076	A05	20.48	C1	37.37	AT3G15690	F	280
C07	Ol11-C02	A06	2.41	C7	40.14	AT4G16444	U	126
C07	sNRH63	A07	6.47	C7	13.33	AT5G10280	R	110
C07	sR12156	A06	21.96	C7	32.23	AT5G16580	R	181
C07	SWUC001	A03	5.44	C6	3.02	AT3G03000	F	224
C07	SWUC055	A07	18.82	C6	28.4	AT3G49430	M	214
C07	SWUC069	A02	23.67	C6	39.56	AT3G63530	O	243
C07	SWUC07_1799	A07	6.35	C7	13.1	AT3G30530	O	169
C07	SWUC07_2130	A03	23.8	C7	41.63	AT4G19960	U	209
C07	SWUC187	A03	5.71	C6	37.83	AT1G76130	E	372
C07	SWUC565	A10	3.85	C6	38.26	AT1G21320	B	165
C08	CB10092	A09	36.34	C8	38.58	AT1G62740	D	201
C08	CB10504	A09	34.12	C8	36.04	AT2G20470	H	149
C08	CN78	A09	32.38	C8	34.02	AT5G49470	W	100
C08	SWUC011	A09	33.46	C8	35.34	AT5G27845	Q	141
C08	SWUC268	A07	16.66	C8	41.64	AT1G01930	A	279
C08	SWUC421	A08	6.35	C8	13.33	AT3G23030	F	231
C08	SWUC527	A09	30.03	C8	41.65	AT2G02710	K	187
C09	BnGMS181	A09	3.4	C9	4.35	AT5G60980	X	187
C09	BRMS-322	A08	7.11	C3	14.86	AT2G28210	I	447
C09	CB10255	A09	25.18	C5	13.22	AT3G13750	F	132
C09	cnu_ssr343	A09	32.34	C9	38.82	AT4G15780	T	256
C09	niab_ssr003	A09	25.17	C5	13.23	AT1G23880	B	586
C09	niab_ssr022	A09	10.76	C9	16.91	AT5G42420	V	309
C09	niab_ssr046	Scaffold000271	0.03	Scaffold07861	0	AT5G24750	Q	373
C09	sR12777	A09	26.28	C8	26.08	AT3G45760	M	428
C09	SWUC142	A09	33.59	C4	40.38	AT2G22250	I	273
C09	SWUC451	A09	3.64	C9	4.71	AT5G62470	X	705
C09	SWUC579	A09	4.53	C9	6.27	AT5G67340	X	248
C09	SWUC580	A09	4.54	C9	6.27	AT5G67320	X	171
C09	SWUC587	Scaffold020426	0	C9	6.33	AT5G67200	X	237
C09	SWUC590	A03	19.76	C4	11.89	AT4G31420	U	344
C09	SWUC594	A09	36.52	C9	6.56	AT5G66680	X	276
C09	SWUC600	A09	4.73	C9	6.63	AT5G66610	X	152
C09	SWUC601	A09	4.75	C9	6.66	AT5G66540	X	184
C09	SWUC604	A10	15.34	C9	6.75	AT5G66210	X	222
C09	SWUC605	A09	4.8	C9	6.76	AT5G66210	X	262
C09	SWUC610	A09	1.18	C9	6.83	AT5G65930	X	212
