# Supplementary material for: Molecular Mapping and QTL for Expression Profiles of Flavonoid Genes in Brassica napus
Source: Front Plant Sci. 2016 Nov 9;7:1691. doi: 10.3389/fpls.2016.01691 (PMC5102069; doi:10.3389/fpls.2016.01691)
Supplement: Supplementary file 4 [file Table4.XLSX]

## Sheet: Table S4
Supplementary Table S4 The distribution of flavonoid biosynthesis pathway gene copies in the genomes of A. thaliana and Brassica species
Taxa_ID	Locus_ID	Chromosome	Start	Stop	Strand
Br_TT18a	Bra013652	A01	6885692	6887113	-
Br_BANb	Bra031403	A01	17602193	17603658	-
Br_BANa	Bra021318	A01	21513450	21514882	-
Br_PAL3a	Bra028793	A02	625387	626594	+
Br_TT4d	Bra023441	A02	2357734	2359185	+
Br_TT19b	Bra023602	A02	3117740	3118547	+
Br_UGT2b	Bra008535	A02	15289546	15290970	+
Br_UGT2c	Bra008540	A02	15316004	15317452	-
Br_TT10a	Bra020720	A02	22968361	22971851	-
Br_TT4c	Bra020688	A02	23204660	23205928	+
Br_TTG1b	Bra029411	A02	24761813	24762175	-
Br_TT16b	Bra029365	A02	25053743	25055704	-
Br_TT4a	Bra006224	A03	2596137	2597594	+
Br_C4Hd	Bra022802	A03	7147092	7149367	-
Br_C4He	Bra022803	A03	7151974	7153871	-
Br_TTG2b	Bra023112	A03	8752727	8754251	+
Br_UGT2a	Bra000942	A03	14074274	14075239	-
Br_TT16a	Bra013028	A03	20959132	20961426	-
Br_TT6a	Bra012862	A03	21908585	21910045	+
Br_TT18b	Bra019350	A03	24796232	24797395	-
Br_TT5c	Bra017728	A03	30108206	30109397	+
Br_TT6d	Bra014831	A04	3475802	3477168	+
Br_PAL2c	Bra039777	A04	3961512	3964566	+
Br_PAL3b	Bra030322	A04	9481038	9483492	-
Br_C4Hb	Bra021636	A04	13681735	13687441	-
Br_C4Hc	Bra021637	A04	13688684	13690602	-
Br_PAL1b	Bra017210	A04	16132008	16134574	-
Br_TTG2a	Bra005210	A05	4035604	4037093	-
Br_PAL1a	Bra005221	A05	4098130	4100879	+
Br_C4Ha	Bra018311	A05	7378464	7380483	+
Br_PAL4	Bra029831	A05	22819640	22826303	-
Br_PAP1a	Bra019705	A06	4892643	4895397	-
Br_TTG1a	Bra009770	A06	17739539	17740552	-
Br_TT10b	Bra037510	A06	20410060	20412553	+
Br_PAL2b	Bra003126	A07	14754085	14756786	-
Br_TT5a	Bra003209	A07	15173091	15175119	-
Br_TT12	Bra003361	A07	16102336	16104823	+
Br_TT2	Bra035532	A08	8305228	8306174	-
Br_AHA10	Bra016610	A08	18503504	18507983	-
Br_UGT2d	Bra037386	A09	379929	381374	+
Br_TT4e	Bra036307	A09	695971	697415	+
Br_TT16c	Bra026507	A09	3305402	3309404	-
Br_TT3	Bra027457	A09	10926334	10927890	-
Br_TT8	Bra037887	A09	15769736	15773288	+
Br_TT1	Bra028067	A09	18765243	18767007	-
Br_TT6b	Bra036828	A09	27095567	27097080	+
Br_PAL2a	Bra006985	A09	28184757	28187233	-
Br_TT5b	Bra007142	A09	29055564	29057157	-
Br_TT6c	Bra007813	A09	32526116	32529280	-
Br_PAP1b	Bra026890	A09	35900571	35903607	+
Br_UGT2e	Bra033266	A10	3252273	3254288	-
Br_TT19a	Bra008570	A10	11677671	11678470	-
Br_TT4b	Bra008792	A10	12655973	12657235	-
Br_TT7	Bra009312	A10	14356094	14358845	-
Br_TT15	Bra036926	Scaffold000123	3907	6760	-
Bo_TT18a	Bol014986	C01	9321817	9323185	-
Bo_TT2	Bol014029	C01	18785673	18786616	+
Bo_BANa	Bol013776	C01	23124079	23125583	-
Bo_PAL3a	Bol005493	C02	1543376	1543951	+
Bo_TT19b	Bol021325	C02	4115803	4116603	+
Bo_TT10	Bol033117	C02	40378446	40384007	-
Bo_TT4b	Bol034259	C03	2348551	2350039	+
Bo_C4Ha	Bol004608	C03	8129930	8132091	-
Bo_C4Hb	Bol004610	C03	8139451	8141336	-
Bo_TTG2b	Bol005555	C03	9564186	9565692	+
Bo_TT16c	Bol020634	C03	11397371	11398305	+
Bo_UGT2a	Bol010781	C03	19400964	19402400	-
Bo_PAL1b	Bol025522	C04	4708518	4711327	-
Bo_TTG2a	Bol025535	C04	4810073	4811550	+
Bo_C4Hc	Bol006704	C04	17670472	17677544	-
Bo_PAL3b	Bol006745	C04	29254471	29256323	-
Bo_C4Hd	Bol033347	C04	32991664	32994016	-
Bo_C4He	Bol033349	C04	32999141	33001049	-
Bo_PAL1a	Bol037689	C04	37110551	37113084	-
Bo_TTG2c	Bol025215	C04	37200246	37200689	+
Bo_UGT2e	Bol040697	C05	191190	192641	+
Bo_PAP1a	Bol010370	C05	4156547	4158820	-
Bo_PAL2a	Bol005084	C05	28751373	28753887	+
Bo_TTG1	Bol022420	C06	36113317	36114330	+
Bo_TT16a	Bol017090	C06	36753131	36755160	-
Bo_TT18b	Bol042059	C07	42664426	42665589	-
Bo_TT5b	Bol018696	C07	47165132	47166388	+
Bo_TT1	Bol015699	C07	14781659	14783394	-
Bo_PAL2b	Bol005411	C07	15514234	15517090	-
Bo_TT12	Bol023767	C07	27184305	27188845	+
Bo_TT5a	Bol008652	C07	29262736	29264267	+
Bo_AHA10	Bol029307	C08	19948693	19953245	+
Bo_PAL2c	Bol025102	C08	28313757	28316268	-
Bo_TT5c	Bol044343	C08	29339626	29341225	-
Bo_TT6b	Bol044664	C08	34018749	34019621	-
Bo_PAP1b	Bol031446	C08	38095218	38098370	+
Bo_UGT2b	Bol011466	C09	361204	362649	+
Bo_TT16b	Bol036252	C09	4087660	4089651	+
Bo_TT19a	Bol019821	C09	32396394	32397205	-
Bo_TT4c	Bol043396	C09	35177565	35178827	-
Bo_TT7	Bol043829	C09	37920268	37927936	-
Bo_PAL2d	Bol041738	Scaffold000009_P1	1839895	1842409	+
Bo_UGT2c	Bol040645	Scaffold000013_P2	2066659	2068083	+
Bo_UGT2d	Bol040647	Scaffold000013_P2	2087593	2089044	+
Bo_BANb	Bol035407	Scaffold000034_P1	549260	550659	+
Bo_TT3	Bol035269	Scaffold000035_P2	114402	115980	+
Bo_PAL4	Bol011375	Scaffold000212	835417	839669	+
Bo_TT6c	Bol010585	Scaffold000220	660367	661901	+
Bo_TT15	Bol006969	Scaffold000269	538540	542151	+
Bo_TT4a	Bol004244	Scaffold000328	236037	237494	-
Bo_TT8	Bol004077	Scaffold000332	320669	323408	-
Bo_TT6a	Bol002277	Scaffold000395	51892	53281	-
At_UGT2a	AT1G01420.1	Chr1	154492	156011	-
At_PAP1	AT1G13750.1	Chr1	4715394	4718235	+
At_AHA10	AT1G17260.1	Chr1	5904058	5908898	-
At_TT1	AT1G34790.1	Chr1	12763902	12765638	-
At_TT15a	AT1G43620.1	Chr1	16425412	16430200	-
At_TT15b	AT1G43620.2	Chr1	16425412	16430200	+
At_TT15c	AT1G43620.3	Chr1	16425412	16430200	+
At_BAN	AT1G61720.1	Chr1	22791168	22792800	+
At_C4H	AT2G30490.1	Chr2	12993663	12995770	-
At_PAL1	AT2G37040.1	Chr2	15557376	15560363	+
At_TTG2a	AT2G37260.1	Chr2	15644840	15647065	-
At_TTG2b	AT2G37260.2	Chr2	15644840	15647065	+
At_PAL4	AT3G10340.1	Chr3	3204013	3208022	-
At_TT6a	AT3G51240.1	Chr3	19025192	19026872	-
At_TT6b	AT3G51240.2	Chr3	19025192	19026872	-
At_PAL2	AT3G53260.1	Chr3	19744051	19746780	+
At_TT5	AT3G55120.1	Chr3	20430114	20431470	+
At_TT12	AT3G59030.1	Chr3	21819071	21821440	+
At_TT18a	AT4G22880.1	Chr4	12004768	12006209	+
At_TT18b	AT4G22880.2	Chr4	12004768	12006209	-
At_TT8	AT4G09820.1	Chr4	6182023	6186493	+
At_UGT2b	AT4G01070.1	Chr4	461592	463556	-
At_UGT2c	AT4G01070.2	Chr4	461592	463556	-
At_PAL3a	AT5G04230.1	Chr5	1160634	1163898	+
At_PAL3b	AT5G04230.2	Chr5	1160634	1163898	-
At_TT10	AT5G48100.1	Chr5	19489327	19492744	-
At_TT16a	AT5G23260.1	Chr5	7836096	7838505	+
At_TT16b	AT5G23260.2	Chr5	7836096	7838505	-
At_TT16c	AT5G23260.3	Chr5	7836096	7838505	-
At_TT19	AT5G17220.1	Chr5	5658460	5659386	+
At_TT2	AT5G35550.1	Chr5	13726743	13727860	-
At_TT3	AT5G42800.1	Chr5	17164141	17165918	-
At_TT4	AT5G13930.1	Chr5	4488688	4490264	+
At_TT7	AT5G07990.1	Chr5	2560394	2563109	+
At_TTG1a	AT5G24520.1	Chr5	8370587	8372847	-
At_TTG1b	AT5G24520.2	Chr5	8370587	8372847	+
At_TTG1c	AT5G24520.3	Chr5	8370587	8372847	+
Bn_TT18a	BnaA01g12530D	chrA01	6294325	6295940	-
Bn_BANa	BnaA01g36200D	chrA01_random	1630235	1631952	-
Bn_TT19a	BnaA02g03440D	chrA02	1531543	1532424	+
Bn_UGT2a	BnaA02g20270D	chrA02	12540570	12542326	-
Bn_TT4a	BnaA02g30320D	chrA02	21961766	21963075	+
Bn_TTG1b	BnaA02g32510D	chrA02	23381347	23381709	-
Bn_TT4b	BnaA03g04590D	chrA03	2138891	2140466	+
Bn_C4Ha	BnaA03g14000D	chrA03	6409581	6411965	-
Bn_C4Hb	BnaA03g14010D	chrA03	6412180	6414269	-
Bn_TTG2c	BnaA03g17120D	chrA03	8032143	8033667	+
Bn_TTG2d	BnaA03g17130D	chrA03	8034300	8038181	+
Bn_TT16a	BnaA03g39500D	chrA03	19707065	19709464	-
Bn_TT6a	BnaA03g41250D	chrA03	20668841	20670184	+
Bn_TT18b	BnaA03g45610D	chrA03	23215314	23216759	-
Bn_BANb	BnaA03g60670D	chrA03_random	5666520	5667956	-
Bn_TT6e	BnaA04g04230D	chrA04	3119709	3121142	+
Bn_PAL2a	BnaA04g04830D	chrA04	3552823	3556578	+
Bn_PAL3b	BnaA04g11940D	chrA04	10209740	10212194	-
Bn_C4Hc	BnaA04g17560D	chrA04	14254342	14257981	-
Bn_C4Hd	BnaA04g17570D	chrA04	14259608	14261783	-
Bn_PAL1c	BnaA04g21230D	chrA04	16184843	16186305	-
Bn_PAL1b	BnaA04g21240D	chrA04	16186410	16187893	-
Bn_TTG2a	BnaA05g07220D	chrA05	3894321	3895758	-
Bn_PAL1d	BnaA05g07370D	chrA05	3964509	3967574	+
Bn_C4He	BnaA05g11950D	chrA05	6796223	6798514	-
Bn_PAL4a	BnaA05g28470D	chrA05	20209747	20213376	-
Bn_PAP1a	BnaA06g08770D	chrA06	4752092	4754581	-
Bn_TT10a	BnaA06g30430D	chrA06	20553666	20556168	+
Bn_PAL2b	BnaA07g16060D	chrA07	13697453	13700288	-
Bn_TT12a	BnaA07g18120D	chrA07	14915331	14918062	+
Bn_TT5a	BnaA07g37900D	chrA07_random	1352679	1353677	+
Bn_TT2a	BnaA08g29930D	chrA08	1033623	1034627	+
Bn_AHA10a	BnaA08g23220D	chrA08	16615099	16617311	+
Bn_UGT2d	BnaA09g00210D	chrA09	103927	104181	+
Bn_TT16b	BnaA09g05410D	chrA09	2642292	2646291	-
Bn_TT3a	BnaA09g15710D	chrA09	9168391	9170185	-
Bn_TT8a	BnaA09g22810D	chrA09	15413835	15417502	-
Bn_TT6b	BnaA09g31780D	chrA09	23688265	23689917	+
Bn_PAL2c	BnaA09g33560D	chrA09	24737930	24740937	-
Bn_TT5b	BnaA09g34840D	chrA09	25461088	25462932	-
Bn_PAP1b	BnaA09g46120D	chrA09	31372621	31376019	+
Bn_TT6f	BnaA09g55810D	chrA09_random	3426703	3430071	-
Bn_UGT2f	BnaA10g00520D	chrA10	266219	267670	+
Bn_TT15b	BnaA10g28120D	chrA10	339281	343705	-
Bn_TT15a	BnaA10g09020D	chrA10	7955534	7959811	+
Bn_TT19b	BnaA10g17440D	chrA10	12914232	12915374	-
Bn_TT4c	BnaA10g19670D	chrA10	13887777	13889137	-
Bn_TT7a	BnaA10g23330D	chrA10	15436389	15439404	-
Bn_TT10b	BnaAnng08030D	chrAnn_random	8068829	8073341	-
Bn_TT16c	BnaAnng30140D	chrAnn_random	34406075	34408520	+
Bn_TT1a	BnaAnng02100D	chrAnn_random	1685102	1686750	-
Bn_TT18c	BnaC01g14310D	chrC01	9585702	9587161	-
Bn_BANc	BnaC01g29820D	chrC01	28124493	28126048	-
Bn_TT4d	BnaC02g05070D	chrC02	2648398	2649984	+
Bn_TT19c	BnaC02g07090D	chrC02	3772016	3774834	+
Bn_TT19d	BnaC02g07110D	chrC02	3776748	3778781	+
Bn_UGT2b	BnaC02g27750D	chrC02	25693467	25695141	+
Bn_TT3c	BnaC02g28770D	chrC02	27974572	27976718	-
Bn_TT10c	BnaC02g38340D	chrC02	41316880	41322634	-
Bn_TT4e	BnaC02g38710D	chrC02	41650437	41653057	+
Bn_TT4f	BnaC02g38730D	chrC02	41658116	41659384	+
Bn_TT16d	BnaC02g41690D	chrC02	44491810	44494373	-
Bn_TT16e	BnaC02g42240D	chrC02	44915695	44918385	-
Bn_TT4g	BnaC03g06120D	chrC03	2968010	2969560	+
Bn_C4Hf	BnaC03g16950D	chrC03	8615302	8617463	-
Bn_C4Hg	BnaC03g16960D	chrC03	8624961	8627083	-
Bn_TTG2e	BnaC03g20650D	chrC03	10964534	10966673	+
Bn_UGT2e	BnaC03g31760D	chrC03	19544602	19545567	-
Bn_TTG2b	BnaC04g08020D	chrC04	6027142	6028603	-
Bn_PAL1a	BnaC04g08190D	chrC04	6138305	6141192	+
Bn_C4Hh	BnaC04g14330D	chrC04	11673326	11675293	+
Bn_BANd	BnaC04g18950D	chrC04	18894102	18895545	-
Bn_PAL3a	BnaC04g33780D	chrC04	35272876	35274682	+
Bn_C4Hi	BnaC04g41120D	chrC04	41906136	41908681	-
Bn_C4Hj	BnaC04g41130D	chrC04	41913524	41915640	-
Bn_UGT2g	BnaC05g00580D	chrC05	325279	326828	+
Bn_PAP1c	BnaC05g10090D	chrC05	5672780	5675053	-
Bn_PAL4b	BnaC05g42780D	chrC05	39967995	39972586	-
Bn_TT1b	BnaC06g08390D	chrC06	9366611	9368346	+
Bn_TT12b	BnaC06g17050D	chrC06	19784139	19787129	+
Bn_TTG1a	BnaC07g29950D	chrC07	34617181	34625055	+
Bn_TT6c	BnaC07g32140D	chrC07	35957729	35959118	+
Bn_TT18d	BnaC07g37670D	chrC07	39327112	39328482	-
Bn_TT2b	BnaC08g07960D	chrC08	11760227	11761328	-
Bn_AHA10b	BnaC08g17280D	chrC08	20892794	20894818	-
Bn_TT6d	BnaC08g22640D	chrC08	25256651	25258376	+
Bn_PAL2d	BnaC08g24360D	chrC08	26382972	26385938	-
Bn_TT5c	BnaC08g26010D	chrC08	27510307	27512151	-
Bn_PAP1d	BnaC08g40180D	chrC08	35482126	35485349	+
Bn_TT16f	BnaC09g04950D	chrC09	2860065	2862464	-
Bn_TT3b	BnaC09g17150D	chrC09	13957355	13959131	-
Bn_TT8b	BnaC09g24870D	chrC09	23189258	23192055	-
Bn_TT19e	BnaC09g40740D	chrC09	43079858	43080889	-
Bn_TT4h	BnaC09g43250D	chrC09	44565599	44567649	-
Bn_TT7b	BnaC09g47980D	chrC09	47019966	47027024	-
Bn_TT4i	BnaCnng01290D	chrCnn_random	1409066	1415731	-
Bn_UGT2c	BnaCnng01870D	chrCnn_random	1866654	1868099	-
Bn_TT5d	BnaCnng45660D	chrCnn_random	44842090	44843944	-
Bn_PAL2e	BnaCnng52250D	chrCnn_random	51727080	51729863	-
