# Supplementary material for: Molecular Mapping and QTL for Expression Profiles of Flavonoid Genes in Brassica napus
Source: Front Plant Sci. 2016 Nov 9;7:1691. doi: 10.3389/fpls.2016.01691 (PMC5102069; doi:10.3389/fpls.2016.01691)
Supplement: Supplementary file 6 [file Table6.XLSX]

## Sheet: Supplementary Table S6
Supplementary Table S6 Primer sequences for linkage map construction in this study
Primers	Forward sequence (5'- 3')	Reverse sequence (5'- 3')
SWUA01_80_174	CGACGTCGTGCATTTAGACA	ACATAGCTTTCTCCGGCCTT
SWUA01_306_200	CCTTACCGGAAGACGACAAA	TGCTAGAGTTGAGGAGTCGGA
SWUA01_1031_131	ACGCCCCTCTGGAGACTAAT	CACCTGGTTTTCACTTCGGT
SWUA01_1057_186	ACCCGAGACTCTGAAACACG	GTGCAGCCAAACTTGAGGAT
SWUA02_459_143	GCGGAGTCTACTGGCTGAAG	TGAAGCCACCACTTATCGAAC
SWUA03_614_280	GTGGAACTCATACGGCTGCT	CTCCTTCCTCTCTACCCCACA
SWUA03_1046_204	CCGCTTCCTCCTACTAACCC	TAACAACAACCCGCATGAGA
SWUA03_1552_223	GGAAGTGTTGGTGAGGAGGA	CATTATTCTCTCCCGCGCTA
SWUA03_1859_198	CAACACCTCAGAGCCTTCGT	CTGTCGCCGTTCTCTTTCTC
SWUA06_766_161	TCTCTTCCAATGCCCTTTTG	TGGAAAAGAATCGGAAATGC
SWUA07_864_269	TGATGAGAGAAGCGTCATGC	CCATGTCGGAAAGCAGAGTT
SWUA08_157_273	TCCAGCTACAAGCTGTGCC	TCGGCTCTTACCGAAAACAC
SWUA08_278_262	AACCAAGAAGGCCTCATCCT	GGTCGGAGGTGATTGAGTTG
SWUA08_483_234	ATCCCAGGGAGATCAACCAT	GCAACTGAGGCTATTGCTGG
SWUA08_654_279	GGTGAAGGCAAAGATGGACA	AGCTGCTCATTGGTTTCCAC
SWUA09_115_272	ATTTGCCTCTACCGGTGCTT	TGTTTGGGTTGCTAAGGGAG
SWUA09_156_218	CAAGGCGAAACAGAGAGGAG	ACATAGACGGGAACAGACGC
SWUA09_212_233	CTCTCCAAAAGTGAGGCTGC	TTCCTCCTTGTGTTCCCTTG
SWUA09_1005_177	CCGAGGACAAAGCTTCCATA	AGGAGAAGAATGGGGGAATG
SWUA10_66_189	CTGTCTAGCTCCGTTGCCTC	TCCACGAACAATATGCCTCA
SWUA01_8_276	CACATGAGAATTGCATTGCC	AGCGGTGAGTTCTCTCTCGG
SWUA01_11_218	AGAAATGCGCGTTTTAAAGGT	TTTGTCTCCAGTCCTCACCC
SWUA01_17_238	CGCTCACTGTTGCAGTTGAT	TGTGTGAATGCCACACGTACT
SWUA01_18_183	CACGCATTTTTCATGGTTTGT	TCAGAACTTTTCATATGCGGACT
SWUA01_20_233	CCGATCGAGCTCATGATAAAA	CAACCGTTTGCAAAATAGACAA
SWUA01_21_273	CCGTTAAAACGAAGACCGAA	TGAAAAGCGGAGATTGGAGA
SWUA01_25_248	GAAGTCAAAATCTGGACGCAA	TGCCACTCCACTCTCGAAAT
SWUA01_31_247	CTCTCACCTCACCCCGAATA	TCCCCTCCTGTTGACAAAAA
SWUA01_33_245	GCCCAGAGCTTTCTCCAGTT	TCCTTTGATTCGCTGAAACC
SWUA01_37_242	TTGTTGCCCCTTTTAGTTGC	ACTGCTTTTGTAAAGGTGAAGACC
SWUA01_38_168	GGAAATCAATGACGATGTATCAAA	CCCCTAATTCTCAAACGCAA
SWUA01_42_201	ATGCTTGTAAGCTCCGGGTT	AGGCGGCTATAAGAGTGCAA
SWUA01_101_279	CGTAAATGCATCATCTGCGA	AAGCTTGGGTCCAAAGGAAG
SWUA01_105_271	CAAACACACAAACAACCCACA	AATGCAGGTGTTGGGAGAAG
SWUA01_116_136	TGAAGGAAACAAACAGGTGGA	GCCACCCAAAAACAAGAAGA
SWUA01_122_236	CCCTACCATTCCCATAGATGAA	GGTACGTCAAATCACTCGGG
SWUA01_123_189	TGTCGTAATGTGATAACGAGTGAAA	GAATGAGTCTGGGCAGGATG
SWUA01_125_256	GAGTTTCTCGACGTTAATGATGC	CGCGTAGAAGCAATCACAGA
SWUA01_131_217	ACCAAATACAATTCTCGAAAGAGC	GAGTGCGAATGCAAGTACGA
SWUA01_132_260	ACTTTCCCCACTTTTCCGAG	GCGATTTTTGAAACAGGTGG
SWUA01_133_178	TAAGCACAAACCACACCCAA	GACTTTTGTCCCTTTCCCAAA
SWUA01_136_155	TGCGCACACAATTTTAACAATATC	GTTTGCCGTGAGAGCTTGAT
SWUA01_137_261	ATCAAGCTCTCACGGCAAAC	TTCAACCAGCAATGAAAGCA
SWUA01_143_199	GATATGATCCCGCAGACCAG	GTAGCGACTTTTTCCCAGCA
SWUA01_145_257	TTGAGTTAAAAACGCCCTGG	TGCTTCCTTCTTCCACGCTA
SWUA01_150_204	TGATTTTGGACCAACACCCT	AAGAGAGACGATGACGTGGC
SWUA01_153_259	TCTTTCCTTTCCCGATTGTG	AAATCCAGAATTTGAGGGGG
SWUA01_159_269	TCCGATTTGTTGCTGCATTA	AACGGAGGAGATCGGAAAGT
SWUA01_160_182	CTCCTCTCAGGTCAACGCTC	CAATCAAAACCCGAGAAGACA
SWUA01_163_233	CACATTCACCTGCAAACACAC	ATGAACTGATTGCAACTTCGATT
SWUA01_164_241	TTGAAAAGTGAGGGCTTTGG	TCACGGATGGACAGAACAGA
SWUA01_169_274	AATTGAATCATGTGTCCTCTTCG	CTCCAATCATCACAGCCCTT
SWUA01_171_255	CTTTCTCCTTTTTGCCTCCC	TTCCATTCCCTCTCTCCATCT
SWUA01_183_181	TTACGATCACTTTTTGTGTCTCGT	TTCGGGATTAACCGGATAGC
SWUA01_186_274	CCAACCAGTACCGTAAACCG	ATATTGAACCTCGCCATCCA
SWUA01_187_267	TGAGCCGAGCCAAAGAATAG	CCGATTCAATACGGCATCTC
SWUA01_189_277	TATCCAAGGGGCTTGTTGAG	TCGTGTACCTCTCCTGGTCC
SWUA01_190_234	AACACCGCCGGTAATGATAA	GGCTTTGTTGTGGTTGTGGT
SWUA01_193_183	ATGACTTGCTGAGAATTGTTCGT	TGGAGTTTAGCTGGAGCTGG
SWUA01_195_269	CCGAACACCACACAAACAAA	TGGAAGACCTTCCTCTCCTGT
SWUA01_197_165	GTCATCATCGTCATCGCATC	CATGCCTACAGTCCTGCACA
SWUA01_207_224	AAACCTTAAAGCGAGCGGAT	GTCCTCTTCCCCTCGAAAAC
SWUA01_210_251	ATTGCAGAGAATGGTCGAGG	AGGACCATGGGACAGACAAA
SWUA01_212_246	TCGAAGCTGTTTCAGTCACCT	CCTTTCAGACATTGGGACAGA
SWUA01_215_270	AGGGCAAGGAACTCAGGAAT	TGCGATGGTAATGGATGTTG
SWUA01_217_203	CCCCGCCATGTAAGAGAGTA	CATGGCCATCACAACTACCA
SWUA01_224_276	CTCTTTGATGCTCATCCGCT	GGGCTTAACTCCCACGAAAC
SWUA01_232_252	ATGGAAGCAACCGATGAAAA	CCCTTCCAAAAATACATTCATCA
SWUA01_234_231	TCTCTCTGAATCGGAGCGTT	GGCTAAAATCAAACGCGGTA
SWUA01_238_251	CTCACCTTCTTGGTGGTGGT	CACAGCTTCGTTTAGTGGCA
SWUA01_240_253	AACATTATGTGCATCACCTCCA	TTGCTTTCACCTAATTGTCGG
SWUA01_245_174	CCGAGTGACGACTGACGAGT	CAGCTCTTTCCCTTTGCTCTT
SWUA01_247_202	GAGTCCGGTGGTCATATTGG	GAAAACAGCTGCTACTGCCG
SWUA01_249_180	CTCCCTTTCAATCATGCGAG	TGGAGCATATGAAACCGGA
SWUA01_254_219	TGATGTTTGATCGTTTATGCTCTT	TTCCTCTGCCATTTTTCCAG
SWUA01_256_241	CGCTCGTTTCTTCGAATTGT	CCTCAACCCCACCACTATCA
SWUA01_257_218	GTCCCTGTCTCTCCATCGAA	AAGCAAGGTTGGTCTGGTTG
SWUA01_258_238	GAATCGACGCGAAGTGAAAC	CACGTGGCAAGAAATGATTG
SWUA01_260_160	TTTGCTAAATATGCATGGCTTCT	TTTTCTGGGAATGGTCCAAA
SWUA01_263_267	GCATCCGTGCGAGTTAGAAT	GGTCCTCACGCAAAGATTGT
SWUA01_270_260	GCATCGGTGATCCCTACATC	GGACTGGTTGCTTGTTGGTT
SWUA01_279_260	TTTGCTAAATTGATCACAGAGACG	TGTCACAAATCGTCGGAAAA
SWUA01_282_218	AATGAAATACACGTTCCAGCG	GTCCCATGTGGGTCTGTTTG
SWUA01_283_270	AGAGAATAACGCGGAGCAGA	AATCGCATTTCCACATCCAT
SWUA01_286_256	TCGAAAAGGAGTTAAAAGTCCAAG	TTGATGTCGTATGGTGTTTTTGA
SWUA01_288_181	ATCGAACAGGTTGAACCCAA	TTAAAAGCATGCAACAAAGCC
SWUA01_300_276	CGCGGGATAGCTTCTCTTAAA	TGAACAAAACAAACCCAATCAA
SWUA01_310_280	CCCCCATCTTCGGGGTATTA	TGTTCTCCAAGCTGGGCTAC
SWUA01_311_277	GTTGCCTCGGTCACATCTTT	TCGCCGTTGAGATAGGTTTC
SWUA01_316_264	ACTGAGCAATCCTCACCTTCC	AACCCCAAACCATATTCCCA
SWUA01_318_192	ACTTGGGACCGGAGACATTT	AACAACCGTTTTTGACGTCTG
SWUA01_321_271	ATCATTTCGGATTGCGACTC	TGATTATTTTGGGTATATTGAGGTTGT
SWUA01_322_273	GTCGGCTTGATTCACTTGCT	CGATATCAGACCGGATCACC
SWUA01_324_205	ATTGGATACGTGACCACCCA	TGGTCATGGTGCTTCCTTTT
SWUA01_326_224	CTGGTTTATTTTTGGCATCGTT	CCGCAAAGCTGATTGATTTT
SWUA01_331_213	CGGTCTGTTCCACCTTGTTT	AATCTTTTTGGGGTCCTTGG
SWUA01_332_270	TTCTCCATTATGCAAAAAGAGTCA	CAAACCTACCTCACCGAAACA
SWUA01_336_277	TCATCGATCATTCCTTTAAGCC	GTCGAGTTGCTTTATTCCTTGC
SWUA01_358_251	TGTTCGGTATTATCCCCATGTT	CTTGTCCCCGCAGATTCTTA
SWUA01_363_126	TGCGATTAAACAAACGGCTC	TCGAGGGTTAACTTTGCCTAAA
SWUA01_364_225	TTGGTCACAGTTGCGAAGAG	CCGAATGCTCTGTCCATTTT
SWUA01_371_137	AAATTGGGTTCCTCGTCGTT	GGGAAGTGCCTGTAGTGGAA
SWUA01_377_194	AAACCAAGCCCAGTGAAACA	GCAGGGCATGATAGTTGCTT
SWUA01_381_271	AGGACATAAATCTCCAAGGGGT	ACGCAATGCTCAAATCGAA
SWUA01_391_228	TTTTATCCTCTGCAAACGGC	CATCGGATCAGAGGTTCGTT
SWUA01_404_260	GGGGACTTGTATGTGCTGCT	TGGCAATTTTCCTCTGATTTG
SWUA01_408_190	TCAATCGTCCATGTGCTTGA	GCGGATGCTCTTGTAGCACT
SWUA01_409_271	TTGGACCAAGCTCCGAAATA	TTCGAAGAGACTAACTATTGCAAAATC
SWUA01_426_223	CCCAATACACGTTCCACCTC	TGGGTTGGATTTGAAGGAAA
SWUA01_782_250	TTAGTATCCTCGCTTTGAAAGTTTG	TCGATTTTGTGCTGCGTAAG
SWUA01_783_247	GGAAAAGGAATGTTTGGTGTGT	GGAGGCTTTTATGGCTGACA
SWUA01_784_257	CCAATCGTGTCCCAATTAGC	CATCTGGTGCCAGTGTATCG
SWUA01_787_136	ATCTGGATCTCCAACGGCTT	AAGCTCTGCCGAATTCAAGA
SWUA01_794_254	AAACAGCATAAATGAATCAAGGGT	GCTATGCCCTGGCTTTTTCT
SWUA01_796_169	TGGGGGTCAAGTTCTAGTGC	TAAGTGGACGGTCCGTAAGC
SWUA01_797_270	TGTTGATCGCCACAAAGGAT	AAAGTTGACAAGGTGTCGCTG
SWUA01_799_178	ATCGGGGAATGCTCTAATCC	GCCTGGCAAGAGGCAATATAC
SWUA01_800_241	CCCGCTTGCTTTGTAATTTG	GCCTTATAAAGGCCCACGA
SWUA01_806_280	TCCAACGGTGAGATGAAGGT	CCATTGGATTTGGAGACAGG
SWUA01_808_212	ACAACAAGTGCCATTGGTCAT	ACCATGCAACGTAAAATCGAA
SWUA01_1001_249	AGGTTTTGAGAAGAATTTTGACCA	CTCAACATAATCCAGCCCAAAT
SWUA01_1009_266	ATGTGCAATGGGGATTCTGT	CCAAGTGAAGGATAATGCTCGT
SWUA01_1010_275	AAGGACGCAATCATAGGTGC	GTCTTTAACGGAGCAAGCGA
SWUA01_1016_148	GATCCTCCCTCACTGATCCA	CGAGGGAGATAAGGTCGTGA
SWUA01_1030_235	AAACCAAGACCAGCCCATTT	GGTATGTCAGCAGTCACGTCC
SWUA01_1037_211	TTGGGACTTTCTTTTGTGGC	ACAAAAGCCAATGTCGATTACAG
SWUA01_1041_204	TTCCCCCACTTCTTCATCAG	TCCCCCGGCTCTTGTATTA
SWUA01_1046_260	CGACACAACAGAGTCGGAGA	TTAAATGGGCTAAAAGGCCC
SWUA01_1049_278	AATCAAAGAGCAGCAGGACG	AACTTCCAACCGACAAGGCT
SWUA01_1064_278	CCCCTTCTCGCTGATCATT	TGCCGAGGTTACTGCTTCAT
SWUA01_1071_273	AACGGCTTAAACACCGACAC	CGACAACATCTCCTTCCGAT
SWUA01_1074_239	GGACACCAAATGGTTCGTTTT	ACTGCCACTGGATTCTGCAT
SWUA02_81_268	AAGGCACCTCAGGACTTGTG	AACGATCTTGATGGTCAGCC
SWUA02_106_258	TGAATGGAATCATTGGCTCA	TGTAACGGAATCGGTCATGTT
SWUA02_448_280	AAACAAGATCGTGAGTTCTTGGA	TGGCATATCATCTGTGTGCAG
SWUA02_451_173	CACTACCTTTGTAGCAAATCATGTCT	GGGGTTCTGATCTGACATCG
SWUA02_452_256	TCTGATTTGTCAATGATCCTTCC	ATTAGCTGTCACGACGACCG
SWUA02_457_268	TTTTGCAAAGCTTCTAACGACTC	GGGCTTGTGCAATCATTTCT
SWUA02_458_258	CCTAAGTCCACCTTCTTCCCA	GGTATTGGTTCTGGTGGTCG
SWUA02_791_231	AGTTGATCCACCCTGCAGAC	CGTGCAATACCATATTTTACATCAA
SWUA02_800_278	GTGCAAAACATTCAAGGTTCG	CCTCAATGGTGGCTAGAACAA
SWUA02_807_240	CAAGCATATCAATCAGCAAATGA	TGGACTTTTGGGTTTGCATT
SWUA02_811_275	AGAACCACACTTAAGAACCCTGAA	TGTTAAAGACGCATTTGAACGTAG
SWUA02_1047_261	ACACTAATTAATTTCATCCTTACGGC	TTGGTTCCGCCACTTTACAT
SWUA02_1050_269	CCTTTCAAACGGGTTTTGC	AAAAAGAAGCATAAAAGCCTGGA
SWUA02_1051_261	CATAATCGCTACGGTTGCCT	CAAATTGTTGAGAGACAAGATCCA
SWUA02_1054_260	ATATGGGTTGCATTGATGGC	CAACCGTGTAATCGGCTAGG
SWUA02_1055_198	TCAAGTGTGGTCTTGTGGGA	CGTACGTTCGCATTCGGATA
SWUA02_1058_248	AAGGAATACCACACCCTCCC	AAGCGTCGTTTTGGTTCTTG
SWUA03_6_277	ATGCTAATTAATCTAAGGAACCGATG	TTTTGGTAAAATTTGGTAATGGCT
SWUA03_92_255	GATCAGGTCGCTGGATGATT	ACCGGATTGGAAAATGTTGA
SWUA03_184_273	GAAATCAGAGCGAAGCCTTG	ACGGGTAGGTGCTACCATCA
SWUA03_564_208	TCGCTAAGAGCCTTTTGCAG	ACCGACCAAACCCATATCAA
SWUA03_565_221	CCATTTGCAAAAAGATGGCT	TTCGAAACACACGAAACGAA
SWUA03_567_280	GCAAAGACACGGACAGTGG	CCCTTGAAAATCGCTGTATGA
SWUA03_569_272	CCTGAAGTCGTCACAAAGCA	AACAAATGAGCAATGGGAGC
SWUA03_573_209	GCAGACTTGGGTGTTCTTTTGT	CAATGTTCATCCGCTTTCCT
SWUA03_580_219	TGTTGTAGCAGCAGCTTTGG	CGTTCTGCACTTCAACGAGA
SWUA03_581_280	CAGGGCTACTTTCGCTGGTA	GTTGGCCGTTCACCACTTT
SWUA03_583_209	TACGTGAGCCGTTCTGTCTG	CCCATTTTCGGGTATGTTTG
SWUA03_585_251	GTGGCGAAAGCGAAATAAAA	CTGAGGAAGCGAAAGAGCAA
SWUA03_590_258	TCTGTGTGTTTTAGAAAACCGTTAAA	GAATTATGAAGCCGAAGCCA
SWUA03_593_183	ACAATCAAGGAAAAATCTGTACCAA	CCCCCTGCATGTGACTAAGA
SWUA03_594_166	AAATGAAAAAGGAAGGGCAGA	CCCATGCAATGTGAAATCAA
SWUA03_595_236	GCATTCCCCTATGTTGGGAT	CTTCAATTCTTTGAGGACCAACA
SWUA03_597_276	GCCGAAGAAAACGTAAACCA	ATGTCCGGCATACGACAAAT
SWUA03_605_228	TGCTTTCCCTTCCACAAATC	TGGATACGAGGATCTATCTCAAAAA
SWUA03_606_135	ATTCTTGGAACATTCAGGTTGG	GAGGGCCTAGCTAGCTTCCA
SWUA03_607_271	TGGCACAGAGGAAATTGACA	TTTTTCTTTGTATTGGAGATCGAAG
SWUA03_608_223	ACCTTACCCAGCGAGGAGAT	TATGAGCTGGCGTGTTCAAG
SWUA03_610_258	GAGGGGCGCTTTAAAGTTGT	CATTCCCGTGCTGTTTTGAT
SWUA03_612_277	GTGGTGACCTTAGCGACCAG	CCGAACAGGGCTTTCAAGTA
SWUA03_626_243	GATGCATAACTGAACCGCCT	CCCAGCAATAAACCAGAGGA
SWUA03_628_277	TTTTTCGGGCAACACTATTTATTT	AGTTAATGGCGGAGGTTCG
SWUA03_632_261	CTCCTGCTTTGATGGATTTGA	GAACAGCTGACCATCACGAAT
SWUA03_645_196	ACCGTTTAGCAGTCTTTTGGAA	TTCAATCATACTGCGGCCTT
SWUA03_647_219	ATCCCTTATCGGCAAAAAGC	TCCGCAATATTCTGCATCAA
SWUA03_649_238	TGAGCAAACAAAAAGCTTCCA	TTCTCCGTTCCACCTTTTCA
SWUA03_656_239	TGAGATATTTCATCTTCCGCTACA	ACACAATTCCATAGCAATGTAAAGC
SWUA03_657_273	AAAATTTCTCGAACCGAGCC	CGTTACTAAACTTTGGATTGCGA
SWUA03_658_279	AGACGGACTAGCGGAATGTG	CATTGGGTTTACCGTGGAAG
SWUA03_666_196	ATATAAGCCGGCAGCGTAGC	ACCCCAAAACATCACTTCCA
SWUA03_827_241	TGCTCATGCCTTCATCAAAA	GTATTGATCCCATGCTTCGC
SWUA03_828_222	CTTTGAGGCCCAAAACAAGA	TGAAATAGCTTTTGGCTGTGAGT
SWUA03_831_279	CAAATGACTAATCCTTCCCCAA	CCGGACATAGAAAGCACCAA
SWUA03_833_239	TTTCGAATTTTATGCCGAGG	TGAATGGTATTGGGGATGAAA
SWUA03_835_234	TGGTGAAAAAGGAGAAAGCG	CTGTCCAACAAAATAATGCCG
SWUA03_836_260	GAGAGGAGACTCGGGAGCTT	ATATACGCACACGGCACACA
SWUA03_1020_210	ATCTAGGCACGCGGAATATG	TGCGTAAAACATAGGGACAGC
SWUA03_1021_268	TACTCTGCTTCCAAATCGCC	TGGGTTTGTGAATGGGTTTT
SWUA03_1022_134	TGATGGGCCTCCTAACTTTG	TCAGGGAACACAGGAGTACCA
SWUA03_1024_200	GAAATCGGAACCAGATCGAA	AGATATTTCGGCTAAAAGATCCTGA
SWUA03_1032_268	GACCATGGATATGGTTTGGC	TCAACCCATCTCCTCACCA
SWUA03_1042_232	GAAGGTTGTAGGGATTGCGA	AAGTCTTTTGGCGAGACCCT
SWUA03_1043_265	GGTAGCTTTGAATCCACCGA	GCGTCACCGTCTGAGTTTCT
SWUA03_1047_220	ACGCACGAACAACCCTAATC	GGCGAGAAGGAGGGGTAATA
SWUA03_1048_243	GAAATGGCGAAAGAGGAAGG	CAGAGGCCATAGTGCTGGTT
SWUA03_1050_252	TCAACAAGGGCGTTAATTATTTG	ACCTCTTCGTGTCTGATGGG
SWUA03_1051_278	AGGCAAGTCTGAGATGGTAGGTT	CACAATGCTCGACGAAGTGA
SWUA03_1054_124	TTTCCCAAGGGCTCATGATA	TTCTTGACGGCTAGGGTTTG
SWUA03_1058_222	ATAGAAACCTCTCGTGCCACAT	TTGAGGGGATGTCAGATGGT
SWUA03_1059_256	ACCAAGCTCGACCATGTCTC	AGCTGTGCATTTGGCTCTTT
SWUA03_1247_215	ATGCCAAATTACAAAGGCCA	TCACGTCGATGATTCTTTTCC
SWUA03_1248_202	GGAAATAGGGTTAAGCGGGA	TCCGGTACAGAAGGTGGTGT
SWUA03_1249_207	ACGGCTGGTAAAGCTGATTG	TGGAGTGCTGCAAATCAGAG
SWUA03_1250_164	AAGTAGAGACTGGCGGACGA	ACCAGAGAACGAGAGCCAGA
SWUA03_1251_121	ACCCCGCTTCTGAAGACTTT	CAGGTCTCTCTCTGGCTTGC
SWUA03_1258_168	TCACAGCATAGCCGATCAAA	CAGCTGAGATGGAGGAGAGG
SWUA03_1260_235	AATCAAATCGAAACGAACGC	ATTTTCCGCTTCTGGCTTCT
SWUA03_1266_275	CGAAAAACGTCGTATAGTTTGGA	TTTAAGGGCACGTTTTCGTC
SWUA03_1269_143	TGGCTGTTTACTCATTCTCTTTTTC	TCATGAAGCCGATCACAAAA
SWUA03_1410_276	TGCTCACTTTCCAATAACCTTTCT	TCTTAGAAAACTTGCATTACACTCCA
SWUA03_1412_216	TAACATGTGACGAGGAGGCA	CCGCAGAGATCGACTTGTTT
SWUA03_1413_279	TCAATGGAAATCATTGGGAAA	GAAGTCCCCTCCTCCAAGTC
SWUA03_1421_242	GAAATGTGTTGGCGTCTTCC	GCACTTGACTCTACCAACGCA
SWUA03_1465_235	ATGGTTTCATGAGAAGAGATGAAAG	AAATCGATGGACGATTCTGC
SWUA03_1574_255	GTGGCCACCTCATAATCTGTG	CACCTGCAAAATAAGCAGCA
SWUA03_1593_248	TAAAATTCATGGACACGGGG	GATCATTGCTTATCCTGCGAA
SWUA03_1824_276	CCTGATCAATAGACCACCCG	GGGCCTAAGCCCAATTTATG
SWUA03_1830_256	CTTGGTCCAGTGTGTTTCCC	GCCCCTTCGTCTCGACTTAT
SWUA03_1836_277	GAATGAGGGTTTCCAGGGAC	TGATGAACTTGCGCTTCTTG
SWUA03_1847_278	CAAACCCAATCAACCCCTTT	CGGTGTATACCGAACGAGAAA
SWUA03_1852_264	CGGCTCAAGAAGATGAAAGC	GTGCATCCTATTGGGCAAAC
SWUA03_1853_279	GACCAGCATCGCTTACGAAC	ACCCATTGGTCAAACGTGAG
SWUA03_1855_275	GAAAAACTCACCGGTAGCGA	GAGGGGAGTGAAGGAGGAAC
SWUA03_1856_273	CTGCCACCCCTACAAAAGAA	GCGGTTGATGGGAGTAAAGA
SWUA03_1857_219	CCAGCATTTTCCAAAAGCATC	TGTGATGGTTGGTGATGGTC
SWUA03_1858_238	CATCACTACTAGGTGGGATACCAAA	GCCGTTCGGAAATTTAGGTT
SWUA03_1860_218	CGCTTTTTGAGAGATGGAGC	TAAAAGATACTCGCCGTCGC
SWUA03_1867_252	GATGAAGCTTTTGGGAACGA	AAAGACACGTGGAAGAACCG
SWUA03_1869_224	GTAAAAACATGAGGTAAACACACACAC	ACAAATGAAGACGCTCCACC
SWUA03_1871_276	TGCCGGAAGGTAACATTAACA	CCCTCTTGGGCAAGGATAGT
SWUA03_1881_245	CATTGGCGAGTGTTCCTTTT	TGTTTCCCAGGGATGAAGAG
SWUA03_1883_245	AAGAAACGCACTGGGAGTTG	AAAGCTACGGTGAACGATGG
SWUA04_235_272	GGGCCTGGCAGCTTATTGTA	GACAAACAATCTTTTTGGTCAAATACT
SWUA04_239_210	GCCTTATGTTGTGTTGTCTCTCTG	CCTTTGGTGGCTTTTGTTGT
SWUA04_432_241	CTTCTCCATCCTTTTCGCCT	AAATTTCCCGGTGACAAACA
SWUA04_433_233	AGAGAGAAACGACGGGGAAC	TGCCCATGAGAAGAATTTCC
SWUA04_437_280	ACAGGCGTTGAGAGAAAGAAAA	ACTAAAAAGCGTTTTGTTCATATGTGT
SWUA04_548_127	GGGTCATCATCGTTTCATGG	ATTAAGCGGGAAGCGAAAAT
SWUA04_571_144	TCCAGGGAAGAAGACCCTTT	CCGGCTGCAAAGAGTAGAAC
SWUA05_85_189	TAGATTTGTTGGCCCCATGA	AGTGATTAGACGACCCAAGCAT
SWUA05_520_179	AGCATGTTGGCAAAGAGGTC	AACCAGTGGTAGAAGCAGAATTTTT
SWUA05_521_221	GAGACATTTATGCCGAATCTCTTT	AGGTTGCCCAAACAAAAAGG
SWUA05_523_166	AACACATATCTTTCTCACCTTCCCT	AAACATGCGCTGGCTTTATC
SWUA05_525_159	TTCAGAGTTCGGTGACACCAT	AGGTGTGAAGATTTGTTTCCTCA
SWUA05_527_268	GCGGTTAGTAATATCTCACACGCT	TCCACTCCGGTCTGACATAGA
SWUA05_529_268	GCCGGCTATTTGAGACAAAA	GTGAGCGCTGACATAACGAA
SWUA05_536_243	TGTCTGGAATCAAAATCGGAA	CAAAGAGGCGGTTTTGGATA
SWUA05_851_196	AATTCGCCATGGAATCGTAA	GGTCGAAGCTCTTCGGAGTT
SWUA05_856_186	GGCTGATCCTCGACCTATGA	TCCCGGAAATTGTTAAAGCC
SWUA05_857_247	CTTGACAAGGAATCGGCAGT	TCGCATTGCATACAAACAAGA
SWUA05_863_262	CCTGGTTTCGAATGTTGCTT	TGTTTGTTTGCATGTTTTGTCA
SWUA05_874_244	TACGCCAATGCGTGAACATA	GCAGGTAAGGCAGAGACAGTG
SWUA06_77_182	TGAAAAAGAAAGCTGCGTCC	CGACGTCGTTAGGCACTCTT
SWUA06_232_226	AACGCAATGCTTTTGAACCTT	CAAAAGAAAGCACTGGCGAT
SWUA06_234_255	TTTCTTGCTAGCCTCAGGGA	TATTTGCGAGGCAATGAACA
SWUA06_243_210	TGATCGCGTAAAGACACTGC	AGCAGCAGCAAACAAAAAGC
SWUA06_248_245	ATCTCGAGGGCAGAGAGAGAG	CTTCACTCTTCCACCGTTTCA
SWUA06_255_243	TCTCATGGTTGTATTCGTATTTCCT	GCATGAAAATGGGGCACTTA
SWUA06_438_278	TCCGCAAAATAGGCAACTTC	TGGTAGACGTGTCCCACTAACA
SWUA06_642_245	ATAAAATCCCGGACGTAGCC	GATTGTCTTGCGAAGCTGGT
SWUA06_643_265	CAGAGATCAGTCAGGTGGTGAA	GGATGGAGACCGCTTATCAA
SWUA06_685_170	AGGCGGATAGCTTAGCAACA	TCCTGGTTTGTCAGCACGTA
SWUA06_687_153	TGCCTATCACTGGTCCTTCC	TGATGGAGTTTGGTGCTTGA
SWUA06_759_280	TGATTTATGATAGTGTAATGCGGC	GGCATGGAAACAGAGACCAA
SWUA06_761_221	TTCGGACTCACCATTGTTCA	TGCCACAATCCAATCGAGTA
SWUA06_763_170	GGAGACGCTATGCGATCAGA	GGGAGAATGAGTTTCCGACA
SWUA06_767_112	GGAACGAAGTTTCGCTCAGA	AGCTGCTCGTTGGTCACTTT
SWUA06_916_187	TGACTCCCTTGGACGTGAAT	GACTTGGCTGGGCAATTCTA
SWUA06_1042_232	TGATCATGTGGACCGTTGAC	TGATTGTTATTCCCAACTTTTTAGGT
SWUA06_1046_172	TTTCAAGCTGACGTGGACAG	AACATTGGTGCTTGGAAACG
SWUA07_95_223	GCCCGAGGCAATAACAAGTA	TCCTTAAGGTCATGCCTTTCC
SWUA07_191_230	CCGACCAAGCTGAGAGAAAA	AATGCCAAACCTCACTTCCA
SWUA07_194_275	CATTCTGCTTCCTCTTCGGA	GATGCAGCTTAGAGCATGGG
SWUA07_196_146	CTTAGCCCGTATGACTGAAACC	GCATATCAAATCAAAGGTGGAAA
SWUA07_201_223	ATAAAAACCCGCAATGCTGA	TGTTGGTTTTGCCTTCTGGT
SWUA07_350_262	TGAAAACGTGCTTACTTTTAACGA	TTTTGGCTCCCTCTCTCCAT
SWUA07_354_190	CTGGACCACAAGTCTCGGTT	GAGGTATGCCTTCGGAGGTT
SWUA07_355_123	CATGCATTGGACGGAGAAC	TGGGAAATACTTTTATTTGGATGACT
SWUA07_361_272	TGGTGTTTGACTAAAATTTCATAGCA	GTGTCCCCTACCACATCCAC
SWUA07_363_280	CCCCATTAATTATGCTCGCTT	GGACCCACTCCATTTTCTTGT
SWUA07_368_195	CGTCTAGGGATAACTGAAGCCA	TCCTTGGCTGATCTTTGGAC
SWUA07_370_272	CACATTCCGTTGCTTCCAG	TCCTCCGACAACGACTAACC
SWUA07_685_229	TCAACCATTTTTCTAACATGACCTT	TGAACTGCTCGTGTAGTTTGACA
SWUA07_693_279	CCCATGGTTCTGCGATTAAG	TGTACACATGGGAGTGCGTT
SWUA07_694_264	TCCCTGGCGTTAATCTTGTC	ATAGGTGCACTCATGTGGGG
SWUA07_697_133	GCGAGCTGGTGATTAGCTGT	TGGGCCTTTTGTTTGTTTGT
SWUA07_699_160	TCTCTCGCCTTCTTCTCTATGG	GAAGGGGCACTGTGAGGTTA
SWUA07_700_250	CAGAATCTTGTGCTTACCGTTGT	GTGGCAACTTATGGTGGCTT
SWUA07_702_160	ACATGTCAGCGACAAGTCTTAATAAC	CAGCAGTCAAGGAAGAAAGCA
SWUA07_867_265	ACCCCATTTCTCTTTCCTTCC	GGAGTAGGAGGAGCATCGGT
SWUA07_945_232	ATGTGTGTGTGTGTGGGTCC	AGCCACATCAGAGCTCGAAA
SWUA07_947_258	TTCAAACATGAAGGTTGAGCC	TGATAGTGTGGGGGAGAGGA
SWUA07_949_151	TCGGCATTTTGTTTTCAGGT	AGGTCTTTTTAGCGTTTTAATTTGC
SWUA07_1070_194	GTACGCGTTTCGTTCACCTT	ATCTTTGGTATGATTCGATGGG
SWUA07_1071_202	AGCCACTCGCAAATTCATGT	CGTTTAGGATGCATGGCTCT
SWUA07_1074_223	TTCTCGGAGTCGAAAGTTGG	TTCATAGCCGGCTTCTCTTTT
SWUA07_1075_251	TCAAGGATTTTTGCGATGGA	TGACAAGAAACTATTAATCCCCCA
SWUA07_1077_205	AAACACAACACACAAGGCGA	CCACCCACTCCATCATCATT
SWUA07_1081_198	TGGTGTGTTGCTGCAGTTTT	GGCTTCGTTGTTACGTTGCT
SWUA07_1083_270	ATTCCTTGCGACTACCGATG	CCATAGGAGCAATGCCAGTT
SWUA08_16_159	AATGGGGCTCCTCGATTTAC	CCCTCAAAAGCATCACACCT
SWUA08_48_133	AAAGGGAGGCCTGAAGAAGA	CGAAACTCCCCCTTTGATTT
SWUA08_156_257	ATGCCCATGGCTAAATTCAA	CAAGAAGCAACAGTCGCAGA
SWUA08_304_197	TACCAACCCAAAGAAACCCA	AACCGTTGTGAGTGGACCAT
SWUA08_481_220	TTGTCACTTTTGCCCATTCA	AGGCCCACACACCACTAAAG
SWUA08_482_214	TGACTTTAATCCGTGGGTGC	AAAACCAAATAAGCAACCGACA
SWUA09_21_238	CCAAGCACCATGCTACCTTT	CGACTACGGACTGCAGAACA
SWUA09_42_196	TGTGGCACGTCTCTTTGTTG	GGCAACTGGATCCTCTCAAA
SWUA09_45_232	CTTTCCCGTGGTGCTAGAAA	CCCTAAGCTCTGTGCCAAAA
SWUA09_71_102	AGGTTCATTTGAATCCTTAAACCA	CAGTCGGTCAAACCCACTTATC
SWUA09_125_280	TCCAAACCATTTTGTTCTCGTT	CCTTAATCCTAAATCGGAATCCA
SWUA09_157_274	GTAGGCAGCACGGAAGAGAG	TGTTTGGTTATCGTATTGGGAAG
SWUA09_207_172	ACAAATTGCAAGATGACTCAACAC	TGAAAAAGAAAACGACTGGAAAA
SWUA09_210_201	AGTTTGCAAAAATTAAGAGCCAAA	CGCTAAACAGCGACTCCAAT
SWUA09_422_206	TTCTTGAGAGTAGAATCCATGTTCG	TCGGTTCATATGCGGATTTT
SWUA09_423_241	ATCCAAGCTCAATCTGGCAA	TAGGACGCCATCAATGTTCA
SWUA09_428_258	CATTGCCAATAACAACATAAGCAT	GTTGCGAGATAGGCGGATTA
SWUA09_433_253	CAGCCTTGTTAGGCCCATTA	CGAGTAAGGTGGGGTTGAGA
SWUA09_439_203	TTGCTTCGGTATCCCATCTC	AATTTCAAATCCCCAGAAACG
SWUA09_444_264	TGCAGATAAAAGCTCTTAAGGACAA	ACACAAGAACTTGCCCCAAC
SWUA09_447_211	TTTGCCTTAAATGGGACAACA	TCATTGAAACTTGACATCCACG
SWUA09_454_125	ATCGAAGATGCAAGTCGAAAAT	TCAGCATTTTGCATCCACAT
SWUA09_458_263	GGTGTTAGGATGAGCCAGAAGA	GTCTTTAGCCAATGACAATTGATTC
SWUA09_460_246	ACCCGGAATATACAGAGAATCAGA	AGTTCTTGCGTGCTGACAAAC
SWUA09_466_164	AAGTTCGGTGTTTTGCCAAG	CGAGCAGACTAAGCCAGGAC
SWUA09_707_273	CGGGAGCAATCAGAGAGGTA	CCAAGCAAATATCTCGAGTTCC
SWUA09_716_188	TTCCTCTCACCACTTGTCCC	CTCCTTCAGCTCCAGAAACCT
SWUA09_722_123	AAGCAGGAGAGAGGCAAACA	AAATTGTTCCTAACAAACGGAAAA
SWUA09_723_269	ATGCATTTTGCGGATCAAAT	AAAGCCGAATAGTTTTTCATAGCA
SWUA09_728_261	GAGCACTGAAACAGCGAACC	CTGTCAGAATTTCACCGTCTCTC
SWUA09_731_201	ACACCTACTTGTTTCCATCCAAAT	GGGTATTTGCGTTGTTTCCA
SWUA09_735_259	ACTCATTCGTCACCGAAAGC	GGAGAAAGGGCCAAAACATT
SWUA09_736_222	TGATAATTCAGAGCCGGTCC	AAAATGCAAGAGTTTAGAAAAGGAAA
SWUA09_1004_277	AAGGCTGAAGATAAAACCGGA	CTCCAACCAAAGAGGAGCAA
SWUA09_1020_171	TTTGTTTACAGCATGAGCATCAA	ACCAACCCGAAAACATGAAA
SWUA09_1153_158	TGTTCTACTACTGCCGTTCAAAAA	TTGAATAACACCACCTATACAACTCAA
SWUA09_1156_254	GCACAGCTATGCTTTGACCC	CTTTCACCCGTACCGTCAAC
SWUA09_1161_263	ATCCAATCCAAAACCCGATT	GTCGCACCCTTTATACTTTAGATCC
SWUA09_1164_249	AGCCCCAACTGTTTCCACTT	TTTATTGTTTTAAGAATTTGAGATGGG
SWUA09_1165_188	GGCACCGATAACATTTTTCTGA	GTCCGCCGATGTGAAAATAG
SWUA09_1250_199	TATCGGTGATGCGCAGTAAA	TGGGGTGAATTTGATTCGAT
SWUA09_1283_217	GCTGAGATTTCTTGGTTTCTCG	TTCATTTTCCAACCAATGGC
SWUA09_1397_218	ATTTTGGGAGAGAGGGAGACA	TGAAAAGCCAAGACGGATTC
SWUA09_1402_278	TGCTCTTACATTTTAGCAGGAGC	GGTGCCTTCTTTTGTCAGCA
SWUA09_1510_236	TGTTTTGCTTGGAGAGGAGG	CCAAGCAGTACCACACACCA
SWUA09_1567_184	CAATCATCTAAAAGATCAATAAGCGA	GCGGACGCCAAAATCTAGTA
SWUA09_1574_255	CATTGGACTTGAGCCCCTAA	ACATGGCGACTCCTCAAGAC
SWUA09_1586_263	TAAAAGGGCGGGTTAGATCC	TTAATTAACATGACGAAGATGAACAAA
SWUA09_1754_168	TCTAACCGCCCATCATCATT	ACCAGTTTTGTTTTGCCAGC
SWUA10_114_262	TCATCCCAAAGAGACGTGAAG	TTCCACCAAGTTCTGTTTCCA
SWUA10_123_247	ATGATCTTCGGTTACCGCCT	CCCCAAATCATTACCAAACG
SWUA10_125_190	GAATATTCCAGCGGCAAAGA	ACCCAAGATCCGACTGTTCA
SWUA10_317_255	AGTGGGGCTGGTGACTTTTT	GAAAGGTTTTTGTTGGGATTCA
SWUA10_406_184	AAGCAACAAACATTTCACAGCA	TCCATACAATAACCATGGCAGA
SWUA10_450_276	TCATTAGTAATTGTTATGTGCCAAAAA	TTCCCAACTCGACCTACTGC
SWUA10_612_202	CAGGACGAATACAGGTACGGA	CATGGCTAGTCTGGACCCAC
SWUA10_615_217	CTCCTCTTGCACCCATTTGT	CAAACTTTCGATGGGTTTGC
SWUA10_657_190	TCACAAATCTCCACCGGTTT	ACGATCTCTCACGGTGGAAC
SWUA10_661_164	GGAAGAGGGAAGCTTAACGG	CCTTGAAAGCCCAAAACGTA
SWUA10_723_236	AACTTCCCTTCAGTAGGGCG	TATTTGGAGGGTGTCGAGGA
SWUA10_727_207	CACCAGATATCAAATCGCCC	GCTCGGCCTATGTACGGATA
SWUA10_728_253	GGAGGATGCTAAGCTAAGAGTGAG	TGTTTGAAGTGAGAAAGAAATCAAAG
SWUA10_769_137	TATATGCTTCGCACAGTCGC	TCTCTCTTTCGCGACCAAAC
SWUA10_771_244	TTGCGGACGCTCTTAGTTTT	AAAGCTGGGAGAGCTGTTGA
SWUA10_981_250	TTTTCCAAATAAGAAAATTAACCCAA	TCTTTGTGTTCCCGAAAAGG
SWUC001	TCACCCCTTCTACAGCAACC	CAATCGCACAGCAAATCATC
SWUC002	GCCTCGACTGCAATGAATCT	AGAAACCACCAAAGCCACAC
SWUC003	GCAGTCAGACCAACAGCAGA	AAAGGGAAACACAGATTGCG
SWUC004	GTTGGTGGGAAAAGCTTGAA	ATCCTGGTTTCCCATCTTCC
SWUC005	GGAGAGATTCAGCGATCGAG	TGATACGACGACGGACCTCT
SWUC006	CCATAACACGCCTGTCACAC	CCGAGGTGAAGTTGTGGACT
SWUC007	CAAACAGTCCCTGACCCATC	GAGCATCTACCACACGCTGA
SWUC008	CCACGACGGTTAGAGATGCT	TTCTTCAGAGATTGTTCTGGCTC
SWUC009	CCTCGCTCTACCGTCAACAT	GAACAGCGAGGGACTCGTAG
SWUC010	TATCAGCTGCGCTTCCTTTT	GGACGTGACGATGATGACAG
SWUC011	TCTGAAAATTCCGCTGAAGG	TGCTGGCTCATCTTCAGACA
SWUC012	AACAGGTTCGTGACCCTCAG	AAGGTCTGCTCCCGATTCTT
SWUC013	TCAACAACAACTTTCGCAGC	ATAGGCTGGCCAGGATAAGG
SWUC014	GAGTCTTCCCGGTCTTAGGG	TGCAGATGTGTGATACTTGAAGG
SWUC015	CTCTCCCTTTTCCCAAGGAC	TCTTGTTGGAGAGTGGCTCC
SWUC016	GTTCCGTCGAGTCTGACCAT	TCTCCGTATCAGAAGGACGC
SWUC017	TGTAGCCGGATCTCCATTTC	GTACTGTGCGGTATTGGGCT
SWUC018	TATTCTCTCGCTGGAGTGGG	CATGGATCCGAGAAGGAAGA
SWUC019	AGAATTGAGTGAAGGCCGTG	GCAGTTGCTTCTTCCACACA
SWUC020	TTGACTGAGACGGTAAGGGC	ACCATGGTTATGGAGGCAAA
SWUC021	GTCAATGGCGAAGAGAAGGA	TTTTGAGACGTGGACCATCA
SWUC022	TGCTGCTCTTGATCTGGTTG	GAGCAGAGATGACGGAGGAG
SWUC023	TATCGGAACCAAGAGGTGGA	GAGAAGCTTGATTGTTGCGG
SWUC024	AAGCCGTATGACAATCTGCC	TAACCAATGTGGTTTTCCCG
SWUC025	CTACGACGAAGCTGAGGTCC	TACTGAATGAGCGTTGCTGC
SWUC026	TGTGGCTGATTAATTCGGGT	TCAATGCCTCCTGGTAGGAC
SWUC027	AATGTGGGGTTGTGCAAGAA	CTGTTTTCCCCGTTTCTCCT
SWUC028	TGGTTGCCTGGTTTGTGTTA	TGTGGATTTCAACGAGGTCA
SWUC029	CTTTCAGAGTTCTGGGAGCG	CGATCACCAAAAGTTTCCCA
SWUC030	ACCCATCATCAGTCTGAGCC	AAGAGGTCTGCTCCTGGTCC
SWUC031	GGTTGGAGCACGTAGCAGAG	TCAATGCCTCCTGGTAGGAC
SWUC032	CCACCACCACAACCTTATCC	CTAGAGCCAAAAGGTGGCTG
SWUC033	ATTCAGCGAGGGAATCACAC	AATTCCTCACCAGAGCATGG
SWUC034	TGCTTTACTTTCAGGGTGCC	CTCCCAAACGAGAAATGCAC
SWUC035	TCCCGATTCACTCCAAACTC	CAGATTCTCTTTTGCTCGGC
SWUC036	AAACGAGGCCTTTTGTTGTG	ACAAGTTGTTTGTCCCCCAA
SWUC037	TGTCTGACGAAGCAAAGGACT	TCTTCCGACTCCTCTTTAGGGT
SWUC038	AAGCTAAACGCTGGCTCAAA	TCCACCAGCTTTTTCTTTGG
SWUC039	AGAAGACAGCCTTGCTGTGG	CCAGATGGAGGAGGAATCAA
SWUC040	GCCTCCTGTCCACATGATCT	CCCTGGGCCTAGAGAGAAAG
SWUC041	ACCGTCATCAACAACCGAAG	TCCAGTGCCCTTCTTTCATC
SWUC042	ACCAAGGACACTCCAAAACG	AAATCCCAAAACCCAACCTC
SWUC043	GTTTCCTTTGGCACACACCT	TGACATTGGTCACAGAGGGA
SWUC044	CTGGCACTTAGCACTGGTGA	TCATAGGATGGAATAGCCGC
SWUC045	GAAGGGTGGAAGGTTAGCGT	GTAGCAGAGGAAGTGGCTGG
SWUC046	GATGTTTCGATGCTTCGGTT	AATCACCGTTCTTCTCGTCG
SWUC047	GATGGCAATGATAAACGGGA	CCGTTTCAGAGTGCCAAGAT
SWUC048	TGGCCACCGACAGTCTTATC	TTCTTGTGGCTCTTGTCGTG
SWUC049	CCTGCAAAAGTTGCACTCAA	TTCTTCTCCACACCCTTTGC
SWUC050	GAAGCTTGGGCTTTCCTCTC	CGAAAGCCGCTTATTGACAT
SWUC051	CAAAGCTCGTTGGAGAAAGC	GGACATCCAGGAAGCCTTTT
SWUC052	GGGTGCAGTCAGATTCTGGT	CCATCAGGAGCTTTAACCGA
SWUC053	CTGTCACTCGTCACCACCAC	CTCTGTTCCACCACTTCGCT
SWUC054	TCACAACCTCACCTTCCTCC	AGGCAGAACAGTTGGTACGG
SWUC055	CCATCACAACCCTTCTGCTT	ACTTCCCTAACGAATCGCCT
SWUC056	CTACTCTTGGGAGCTGCTGG	CTTTTGGTGCTGGACTTGGT
SWUC057	GAGGAACTTGGTCTCGTGGA	TTCCATGGAGGTCTCTCACC
SWUC058	GATGCAAATGGAGAAGGGAA	TGTCGGACCACATGTTTTTG
SWUC059	AAAGTGAATCCCCCTTGGAC	GATGCTGATGACACTGTCCCT
SWUC060	CAAGATTGGACCCCATTGAG	CCTGTCATTGAAGCCGAGAT
SWUC061	CGTCACGTTGTCCTTGTGTC	ACAAGTCAAAGCATGGGAGC
SWUC062	GTTTTGGCCTTGTTGCTCTG	TTCATCGACAAAGCTCCACA
SWUC063	AATACTCAAATTCGCAGCGG	ATTTCTTGGGTCATTCGGCT
SWUC064	AACTCTCCTCCTCGCTCACA	GCTCGTAAGACAAACGGCTC
SWUC065	TCCGTTATCGTCCGTTCTTC	CTGGTGTTGATGTGACCGAC
SWUC066	CATATTGAGCCAGGAGGTGG	ACCCCAGGGGCATATAAAAG
SWUC067	AGCCTGAAATGCCACATAGG	CAGGACCTTGCCTCCTTGTA
SWUC068	ACCTAGTCCCCATTTCCCAC	ACGACCACTCTGGTTGGTTC
SWUC069	ATGAACTCGGCACTCTGCAT	ATCGTTGATCTACCACCGGA
SWUC070	AAGACGATGTCGTTCTTGGG	AGTCCTCCGATGGAATACCC
SWUC071	GAGAAAGTCGCTTTCGAGCA	TCTTGTCTTCGTTCGCCTTC
SWUC072	CCACCGTTCCTAGCATCACT	CTTCCTGGAAATCCCCTCTC
SWUC073	GCAGTGAGAGGGCTAACGTC	TTCCAAGATCAACCCGTCTC
SWUC074	CCAAACCTGCCCTAGACAAA	CTCAGTCTCTCCAGCGATCC
SWUC075	GGTTGCGGATTGCTGTTACT	TTCATCGTCTTTGTCACCCA
SWUC076	AAGCAACACTCCTGGTCCAC	CACAAATTACTGGGCAGCCT
SWUC077	CGCTCCGTCTTCTACTCTCG	GTACGTTCGATTTCGCGTTT
SWUC078	TCATAAGGAGCGTTCCCAAC	TTTTGGTGGTAAGCTTTGGC
SWUC079	ATCTTTCCGTGTAAGCGTGG	AATCTCAGAACCGCCATACG
SWUC080	TGCCGTCACTCCTTAGTTCC	CCAAAATGGGAAGAGACAAAAA
SWUC081	TCGTTGCTTGAAACATAGCG	TGACCCTGAGTTGGACCCTA
SWUC082	GGGCCAAGTACGTTGTTTCA	CAGTTCAACCTCCTCCTCCA
SWUC083	TCGGGGAGTAATTCTCATGC	CATTGTGCGACTTGGTGAAC
SWUC084	AACCACTTGCAGTCTCCAGC	CATTTTCCCAGTCGTTGCTT
SWUC085	CCTGTTTTTGCAAAGGAGGA	TGCTTCAAACCCCATTCTTC
SWUC086	GCCAGTTGCTTCACTTAGGC	ACACTTCTCCCCGCAATACA
SWUC087	TATCCTTTACCGGAGAGCCC	GACGTTTAGCCTGCTCCAGA
SWUC088	CTGCAGCTTGACCTCTGTGA	TAAGGACCCAAAAGGGAAGC
SWUC089	AAATCGGGCAAAGAAGATCC	GAAGAGATAGATGCGGAGCG
SWUC090	GCAACAAAGCATACTTCGCA	CGTTACCTAGCCACCACACC
SWUC091	GCTTGGAACCGCTACATCAC	CAGGGCTTGACTAATCCCAA
SWUC092	GAGTGGGAGACGCATGAAGT	GTCAATCGCTACTCCCCTCA
SWUC093	CACAGAGCTTCAAAGTGCCA	GCCAGGTCCTTTTCTCAACA
SWUC094	GCGTGCACAAACTCTGAGAA	TTCAGGTGGGACAAGGTAGC
SWUC095	GGATTCAGTGCTTCTCCCAA	AGGACCCAACTTTTGCCTCT
SWUC096	CGGCTTAAAGCAGAGATTGC	TTTGTGAAAACGGCTCTTCC
SWUC097	TGATCTGAGCGCGATGTTAG	GTCAGCAGGCTTCTCTGTCC
SWUC098	ACGCATAGGCAGCTCTTCAT	CAACCACACAGACAAGTGGG
SWUC099	CTACGGAGACACGCAGATGA	CCTCGGAAAATGTGCCTAAA
SWUC100	CCGTTTTGGTTGGTAACGTC	GCGAGAAAGTCCGAGATGAG
SWUC101	ATATCGCTCACACCTTTCGC	TGGAAGCATCACAACTCCAA
SWUC102	AGCATTGAATGAGTCAGGGG	GAACCTTCCTCTTCGCCTTC
SWUC103	GAAGGTGAGGGGGATTGATT	AGTTACCCCCAGGAACATCC
SWUC104	GGATGGGAACTCTACCCGAT	GCTCGTCAACAGGCTTCTTC
SWUC105	ATGGAATTTGGGAATCTTTGG	CCTGTAGCCAGGTATGCTGC
SWUC106	GGAATAGATCTCTCGCCCGT	AGGACAAGAAGGCGCTACAA
SWUC107	TGTACAGCTTTGCTGATGACG	ACGTTCCTACCGGCTAACCT
SWUC108	CTGTGAGGGAGACACTGCAA	TACATTTCCATCGGAGCCAC
SWUC109	TTTCCACCAATCGACCAAGT	CATACGTCCCCGTCAATCTC
SWUC110	GAAAGTCGACCGTGAGGAGA	TCGTGCTGATAACGTGTTGTG
SWUC111	ATTCATTGCCTTCGCTGTTC	CTCACAAGTCGGTCTACGCA
SWUC112	GATCCGAACGAGGATGAGAA	ATCGATCAGTTTCAGATTGCG
SWUC113	AGTGTCTTGATGAGGCCGAG	TGGTAGATTATTTGGGTTTCCG
SWUC114	ACCTGTAGCACGGAGACCTG	AGCTTCTGAATGCGTTTCCA
SWUC115	GCAGAAGAGAAATCTTGCGG	ACCGGAGCTGATTTCACAAC
SWUC116	GTCGGGTCTATTCGGTCTCA	ACTGCCTTCATCACCTCCAC
SWUC117	CCCACGGAGAGGGAGATAAT	CCTCTCTTCGTGGCTGGTAG
SWUC118	CAATTGAGCGCCATTAGAGC	TGTCTTTAGGGCTGATTCGG
SWUC119	TGCCCTTTTCAACACAATGA	GCTGTATGAAAGCTGTGCCA
SWUC120	CTTCTCGATCCTTCGCTGAC	AGGCGAAGAAACACACTGCT
SWUC121	ATCCGCTGGTTGAAAAGACA	TCTTCACACCAAACGATCCA
SWUC122	TGGAGGAGATTTCTCGATGG	GTGCTGGGTCTGAACCTGAT
SWUC123	TCCAGGTTTCGAAGGACTTG	AGCGACGATGAAGTGGAGAC
SWUC124	AGGTTTCTTCCTTCTCCCCA	CCTGGTCCATCTGCTTCAAT
SWUC125	GGTGAAAAATTTGGTGGTGG	TACCGGTTTACTGCACACGA
SWUC126	AACCCTGTTCAATTGGCTCA	TGGAAGACGAAGTTTTTCGG
SWUC127	AGAAGCCACTGCAGCAAGAC	ACAGAGATGACCGAAGGCTG
SWUC128	ATAAGCCTCCCTTCCCAGAA	TCATCCGGTCTCAAGGGATA
SWUC129	AATCTCGATGGTGGCTATGC	AGCCACCCATACACAGGAGA
SWUC130	GAGACGAAGACGAGAGGCTG	GAATGGAAAGGAGCATGGTG
SWUC131	ATGATGGTGGTGACGAGCTT	TCTCTTCCACCATCTCCACC
SWUC132	GGCTGGTTGATTTCTCTGGA	TGAAAATAAACGCCCTCCTG
SWUC133	ACACTGCTGCGGATTCTCTT	TTAGCAGGCATTTCGGTTTC
SWUC134	GCATCCCACGTTAGGAGAAA	TTGGTGACTGAACCATGCAG
SWUC135	GAGTGGGCTTCTTTGCCATA	CTGGTAAAGGCCCAGTCAAA
SWUC136	TGCATATGGGATCTCGTTGA	TACAAGAAAAGTGGGGCTGG
SWUC137	GACCTCGTGCAGTCTTGTGA	ACAGGTTTGTGACCCTCAGC
SWUC138	GCGCCGCTTCTTTACTTATG	AGAAGAGATGCCCGGAGAGT
SWUC139	ACTTGATATTGCCGATGGTGA	TGGATCCAAACCTGATACGG
SWUC140	GAAGAGAACGCTTTCGGACA	ATTGGAAGCTGAGAGAGGCA
SWUC141	TCGTCACTAGACCACCCTCC	AGCGAGTAGCATCAACTTCCC
SWUC142	GCCCTCGTGTCAAATCCTTA	ATCTCGAATCGCATTGATCC
SWUC143	CAGGTTCGTGACCCTCAGAT	CTTCAATCGATACCCAAGCG
SWUC144	ATTCAGCAATCCGCATCTTC	GTCACTCGCTGAACGTGAAA
SWUC145	ACAAGTGCACAACACAGGGA	CATGTCGATTTTCTGGCCTT
SWUC146	TCAATGCCTCCTGGTAGGAC	AGCACGTAGCAGCACCTCTT
SWUC147	CGGGAAAACAAAGCATTCAC	GTTTGTTTTTCGGTGTTGGG
SWUC148	ATTGCAGAAGTGCCTATGCC	GGGAAGCTCACAAGAAACCA
SWUC149	TCAAGGGGTTCTGTCGAGTC	GTCTTCTCCCGCGAAAACTT
SWUC150	AGATCCTTGCAATTTCGCAC	TCCTGCAAAGCTTCATCCTC
SWUC151	GAACAGTTGCACGGAACGTAT	TGGTGGAAGTGGAGACATGA
SWUC152	TCGAGAGAGAGAAGCCCAAA	GGACGTCGCTTAGAGACAGG
SWUC153	GTTCCGTTCTCCCGAGATTT	CCTTCTGGTGCTAGAAACGC
SWUC154	ATCCTCAGTGTCCATGAGCC	AACCACAAAGATGCCTGAGC
SWUC155	CCTGATTTGAGCGCGATATT	AGTCGGTTCTTCGGGATTCT
SWUC156	GCATCGATGTCAACTTGTGG	TTCCTGCAAGAGGTAGACGC
SWUC157	ACCCATCGAAGACTGACCAA	GACTAGGTCCACCGTCAGGA
SWUC158	TCAGAACGGGTTCCAACTTC	CGGAGACAGAGAGATCAGCC
SWUC159	TTTCTGCTCTTGCTCACCCT	CCTTTGCCTCCACATACCAA
SWUC160	GACGGTAGACAAGGGGGTTT	CGCTTCCCTAATGAGACCAA
SWUC161	TTCCCTCACTTCACCACCTC	AGATGCAATCTCCGGTGGTA
SWUC162	GTTGAATTCGTTCGTCGCTT	ACCTGGAGCAGCTTGAGAAA
SWUC163	CTAGATCGCCTGCAAAGAGC	AATACGGGGAGGTAACTCGG
SWUC164	GTGAGCGTCTTCAAATCCGT	CGTGCGTAACGAGGAAGAAA
SWUC165	CTGCATGTCATGGTTCTCCA	GAGGCCTCGACACATCATAGA
SWUC166	GCCGGCACTAGTGAAAGAAG	TGCTTCCCCAACTGATAGGA
SWUC167	AAACAATTCAGCTCGATGGG	CAATGCCATCTTTAATGACCCT
SWUC168	TTACGAGGCCTTTTCTTCCC	CGCTGGTGCTTCAGATGTTA
SWUC169	TTCCATCCTTTTCAGCATCC	ACAGATGATGATGTTGCGGA
SWUC170	CGTTCATCTTCATCATCCCC	CTTTTTGCAATCACGGCTCT
SWUC171	AGAAAAGGTCCGCTCCTGAT	CCCACGGGAAAGTTTCTTCT
SWUC172	CCAAAGACAAGGAATCAAGCA	GAGAACAGCTTTGGATGCGT
SWUC173	CGGACACACGTTCATCTTCA	CTTTTTGCAATCACGGCTCT
SWUC174	ACCAAGGACACTCCAAAACG	AAATCCCAAAACCCAACCTC
SWUC175	TTAGTTTTCCCTGGATCCCC	AGAATTGGCAACGGATTCTG
SWUC176	ACTCCTCAAGAAAAAGCGGC	AAGCGCAATGTGAGGCTACT
SWUC177	CTCTTCCCACGTCGTTGAGT	ATGATGTGCTACCATGGGGT
SWUC178	GCTAGTGAAAGGAACCATCCAG	TCCGCAGACCAATTCATACA
SWUC179	GCATCATCCGGCACTAAGAT	CTGCCGTTGTTTTCCAGATT
SWUC180	TTCATCCTCCTCTCACCACC	CGACTGCCTCCTCCAAGTAA
SWUC181	CATCGTCAGAACCGTTGTTG	CTTCTCCTCCTGCTCCTCCT
SWUC182	AGGTGGTTTCGCATTAGCTG	CTGCAGTGTTTCCAATGGTG
SWUC183	TCGTTGCAGACTCGCTTACA	AAAGAGCAGAAGGGTTGGCT
SWUC184	CTTCCTTCTTAGCTCCGCCT	TGGAGCAAGTTCGTGAACAG
SWUC185	GGTTAACGCAGAGGTGGAGA	AACCCCTCGGACAAGAAAAC
SWUC186	CGTCTCCTTGTCTCTCCTCG	CTGCCTCCTCCAATGTTGAT
SWUC187	TGTATTACGCAGCCAACGAA	GGGATGAACACGCTGTCAC
SWUC188	AGTTTTAGATGGGGATGGGG	TCCCCTTCCTTCTCTTCCAT
SWUC189	TAACTCCGCCCATAACGAAG	ACCAACCTCCACAACTCCAG
SWUC190	CTTTTCGCTACACGCTTGGT	AATGCTGAAGCGAGGAAGAA
SWUC191	GGAAAATATTCCGCAGAGCA	TCAGCTTCAATTGGTGGTTGT
SWUC192	AACGTGGATTGGACTTGCTC	GGTCCAAGCTTGCTGATGTT
SWUC193	CCCCAACTTAGAACCATCCC	CAGCAAGTGTGTGCCTTGAC
SWUC194	CCACGATCTAACCGCAGAAT	AACAATTTGCCTGCCATCAG
SWUC195	AGGAATTGGTTGGGGAGAAG	AGACCTTGGCATTCATCGTC
SWUC196	AGTTCACCGTCTTCCTTCCC	TTATCTCGACCTCTCCGTGG
SWUC197	CCGTTACCTTCTCCTCGTCA	TTTCTTGCCTATTTCCACCG
SWUC198	GACTCCTGCACGGAAACCTA	GACGTTGCTGTTGAACGAGA
SWUC199	CGGGTCCTAAACTTCTGCAA	CCGTTATGTTGGATTGGCTC
SWUC200	GATGAGGCGTAAGGTTTGGA	CTCGTGGTTCAGGACTCCAT
SWUC201	AAAAACGGCAGTTTCAGCAG	CGACCCTCTGTCTCCTCAGA
SWUC202	GTGGATGCATTCAGATGACG	CTTTCGCCAACCCTCTCTTT
SWUC203	TGCTCTCATGGAGATGGTCA	TGTCACCCCTTGCTCTAACC
SWUC204	CGAATGTACCGAGCCAGATT	CACCCACTTGTCCGAAACTT
SWUC205	CATTGGATACCCTGGTGGAG	AAACGGAGCTAGAAACGGGT
SWUC206	GGAGGAGATGATCACAACCG	GTGTTGGTGGAGGGAGAAGA
SWUC207	GATGATGCCTCGGTTTCTGT	TTGATGAGTTCATCCTGCGA
SWUC208	TTGCTGTTTCATAGCCACCA	TCAGCTTGTTTGGTGTTGGA
SWUC209	AACCCTCTGAACGAGACCCT	AGGACGAGAAGGCACTGCTA
SWUC210	CAGAGATGCCATGCATCAAG	ATACATCGTGCGTGTGCAAT
SWUC211	ATTCGGAAAGATGTGTGGGA	ACAACATGCCAGTGGTCCTT
SWUC212	TCATCGGTCGATTTGTGAGA	TTTGATGGATGTTGGCTTGA
SWUC213	AGTGGGATGGTGAAGGTGAA	TCTACCAAGCACTCCTGCCT
SWUC214	CCTCCCTTCCAAAATCCAAT	TTCATGCGATACCTCCAACA
SWUC215	CACTCATCGAGGTCTGCTCA	ACGGCTCCATTGTGTTTAGC
SWUC216	GCAGAACCCAAGTCTGTTGG	TTGACTTTGCTGCTCCCTCT
SWUC217	CAACATCATCTGGGGCTTCT	TTCGTGTCAAGTGGTCCAAA
SWUC218	CACTGTCCTGAACAGCTCCA	TTGGTGAGATCCCAGAGAGG
SWUC219	TGATGAAGACTTGGAAGGGC	CTGAATGGCCGTAGTGTGTG
SWUC220	TCGGTTGCAAAAGAAATGGT	GAGTGGCGGAGTTATTGCAC
SWUC221	TCACGCCACACTGAGCTAAC	AGGAAGCGCGTTTCTCTACA
SWUC222	GTGCTTCTGCTTCTTTTGGC	CTCCTTCCAATGTTCCTCCA
SWUC223	CCGTGGAGAGAGTGGAACAT	ACGGGGTTTTGGACAAAGAT
SWUC224	CAGCTGCTTCTTCCCTTGAC	TCCTCCACAGTTTGAGGTCAG
SWUC225	GCATCCGGTAAGGAGATTCA	TCGAGAGTAACCGTCCTGCT
SWUC226	TAGTTGCCAAAGGTGGAAGC	CAGTAGTAACTTCCCCCGCA
SWUC227	TAGACAGTTCGGCCTTCAGC	AATCATTCCTGCTCCTCGTG
SWUC228	GGAGCTTCCTTTAGGGTTGG	AAGGCTTCCTCTTTCCCAAA
SWUC229	TCTCAGCCACATCATCCAGA	TGATCACGGGGAAAACAAAT
SWUC230	GGCAACTTCGATCCTTACGA	TGCAGAAGAGGAGGAGGAGA
SWUC231	AAGGCACCATAACGAAGACG	CAACGAGCTTCCCATGTTCT
SWUC232	ATCAATGAGATTGAGCGCGT	GAACTGGATCCTTTCCAGCA
SWUC233	CCCTTCTTCCACCGTTTTCT	GTCGAAGGAGAGCAGTCTGG
SWUC234	TGAAGCAGAGACAGATTGCG	CAATGATCTGCACCAGCAAC
SWUC235	TTCCCATTGGAGTGGTGAAT	GATTTGAGGAAGGCGAAACA
SWUC236	AGTCGGTTCTTCGGGATTCT	ATTTGAGCGCAATGTTAGCC
SWUC237	GTCGCTATCGCCTGGTACAT	GGAGATGCAGCACTACCCAT
SWUC238	GTTTCCTCTCGTGTGTGGGT	GCGATGGATACTTCCGTGTC
SWUC239	CATGTTTGGTTGCTACGGTG	GAGGTTGAGACGGAAAAGCA
SWUC240	TCTCCGATCCTGAGTTCACC	GCGACGATGGTAAGAGCAGT
SWUC241	CTCCTCATCCACCGTCTGAT	ACGCTTGACCAGATGGAAAC
SWUC242	TTTATGCCTCTTAGTGGCCG	GCAGAACCGGAGCTTGATAA
SWUC243	GTCGCTCCCACCTTAGTCCT	AAGGAGCCTCCAGAGAGGAG
SWUC244	TTCTTCAGTGGTCAGGGTCC	GGCTTCGTCTAAAGCCACAG
SWUC245	AGGACCTTGGTTCAGGCTCT	AGATCGTTTGCGTCTTCCAC
SWUC246	TGACTCCAGCAGCACTATCG	TCTCCGCCGTAAGAAGCTAA
SWUC247	CTGAGCCACCATTTGTTGTG	GTTTGTGCCAGCCTGAAAAT
SWUC248	GAATGGGAGGAAGCAAATGA	GAAGGATGGAGGTGACGTTG
SWUC249	CCACCACAAGCAATCTCCAT	AAGGTGAGTGTGAAGACGGC
SWUC250	TGTAACCCGAAAACTGAGCC	CAGTACATGCCTCACATGGC
SWUC251	CCGAGCCCTTGAATAATCCT	TACCATGGAGCAGGAAGGTC
SWUC252	TGTTTGAATCCTTTCGAGCC	CAAGACTCTGCCTTTCTCCG
SWUC253	GCGCCGTTCTCATCTACAAT	GGCACCTCGATCCCTAAAAT
SWUC254	GAACAAGAGGTCTGCTCCCA	TCTCGACCTCCCACATCTTC
SWUC255	TTTCGCGGTATCTACGGAAC	AGGGAGTCAAGGAATGCTCC
SWUC256	CAGCCTCGAGACCAGGTTAG	GAACTCTCATCATCCCCGAA
SWUC257	CATTGTGCGACTTGGTGAAC	TCGGGGAGTAATTCTCATGC
SWUC258	CTTCGGTCTTGACACAGCAA	GCACCTGGAAAAAGAAACCA
SWUC259	CGGTGCAAACAGACAAGAGA	AATCTAGGCTTAGGCGTGGC
SWUC260	AACGGCGCTCTAGAGGAAAT	AGCTGAACAGCTTGATTGGG
SWUC261	GACCCTAATGCTGATTCGGA	CAATATGGTAACATCGCCCC
SWUC262	TTTTCATCCTCGAGCTCACC	CCTTCCAATCATCGTTCCAG
SWUC263	TGTACCTCCCACCCTCTCTG	TTGGCCGTTTATCTCCAAAG
SWUC264	AACACGTCCTCCTCCTCCTC	CTCGTCGTGCCTCCTAACTC
SWUC265	CTCTGATCCGCCAAAGTTGT	TGAGCTTTACAAGACCCGCT
SWUC266	CCTCAACCGAAGAAGCAGAA	GGCCTCCTCCAATAACCCTA
SWUC267	AGATACAAGTGCAGACGCCC	CGTGTCAAAACACTGATGGC
SWUC268	TGGAAGAAAGGTGGTCTTGG	GAGTTCGTCTCCCTTCACGA
SWUC269	CCTGAATTATCCAGCCTCCA	TGGCGTCACTCTCTTCACAC
SWUC270	CCTTGAATCCGTTCGAGGTA	GTGGTGGGAGAAGATGAGGA
SWUC271	AACACCAGACGATCACCACA	CCAGATTGGCACCAGTTTCT
SWUC272	TCCATCAGGCTTCTCTCAGC	TCCTTTGGAGAGGGTTTGTG
SWUC273	AGAACCGAGAATCCGAACCT	TCTACGTGTGCCTGCAGTTC
SWUC274	ATTCTCCGGAGCCAGTGAC	CCATTTCGGAAGTGCATAGAA
SWUC275	TGTGTCTTTGCTTGGCTGTC	AGCGAGAACTGTGATGGCTT
SWUC276	TATTTCCAAATCAGCCCCAA	GGCGAGTGAACATATGGGAC
SWUC277	GTGTTGGTCCTGGTCGAAGT	GATCCTGCAAGAGAACTCGC
SWUC278	TCGGATCATTTTCTTCCATGA	ATGAGGCAGATCAGAGCGTC
SWUC279	GCAAACTCGGACTCAGAAGC	TCCTGCTTCACCTTTCTTGC
SWUC280	AGATGACGCCATTGTTGTGA	TTGCTGCCTTCTTCGTTCTT
SWUC281	CAGCTGAGAACGGTGTCAAA	CTTGGCAGGCATTTCTGTTT
SWUC282	TCAACTCCGTTTGATGGTCA	GGCTGCAGCTGTGGTTATTT
SWUC283	GGACCCTGTTTGTGGAAGTG	AACTGCTTTGCCTCTCAGGA
SWUC284	TGCGCACAGAAAAATCTACG	GACCGAGAAAGGGAAGGAAG
SWUC285	TTTCACACCTTGTGAGCTGC	TGTTGGTAATTGCAAAGGCA
SWUC286	GCCTCTGATTGATTCTCACGA	TAGAACTCCAGGTTCGTCGC
SWUC287	CATGGCAGAAACTGCTTCCT	CGAGTTCAGACATTGAAACCAA
SWUC288	GTGGAGGTGTTGGAAGAGGA	TGCAGCATTCAGACCAGAAG
SWUC289	TAGCGGCTGTCTTCTGGTCT	TGATGCTACTCGCAATACGC
SWUC290	ATCTGGCCAAAATGAACAGC	TGCCTTACCTCAACGAGTCC
SWUC291	CATCTGTTGAAGGAGGGGAA	ACACAAATCGCCTGATAGCC
SWUC292	CTTCTGTTTCTTCTTCGCCG	AAACGAACCACTTTGTTGCC
SWUC293	ATGTCAACAGCCTTTGGGAG	CCGTTTCCGTGTGTTTTCTT
SWUC294	GCTGTTGCTCTCCTTCCTTG	TGGCTGAAGCTTTGTGTACG
SWUC295	TTTTTCTGATCGGCGTTTTC	TTCTGTTCGCCGGTTTACTC
SWUC296	TCAACCACCAACATCGATCA	TGGTGGTCTCACATGGAGTG
SWUC297	CCATGGCTGTGACTTTCCTC	TCAGTGAGGAGCGTGTTGAG
SWUC298	TCTCCATCGTACCGGATGTT	ATGTCTCCTGACCAAACCCA
SWUC299	GGTCTTAACGCAGGACCGTA	GCAGGTCAAAGAGCAAGAGG
SWUC300	GCAAGGAAGAAAAAGGGAGG	ACATCAGAAGGACGTGGCTC
SWUC301	GGGCTTGTTGCAGAGTAGGA	TCGGTGACTCCAGAAAGGAC
SWUC302	TGCCTTGCAGTTCATAACCA	AAATTCTGACCACCCCATCA
SWUC303	CACGCTTTCTCTTTCCCGTA	TTCTTCAAGTTGGACTCGCC
SWUC304	CGGGAGAAACTGAATGAACG	TGTTATTGTCCCACGGGTTT
SWUC305	AGAGACACCGAGACTGCGAT	TTAGCACCTGAGCCAAAACC
SWUC306	GACAGTCATGATGGTGACGC	CCATCTGTCCACCGTTTCTC
SWUC307	CCAAACCAAAGCAATGGAGA	GTGGCGGTTGAGAAGCTAAA
SWUC308	GAAGTGCCGACTCACCAAGT	CACGCATAAGCTCCTTCACA
SWUC309	TCAGGCTCTCCGTTTTGAAC	CAACAGCAACATACCAGCGA
SWUC310	AAAGGAAGAGGAGAGGCTCG	AGTCGGTTCTTCGGGATTCT
SWUC311	GTTCCTCGAAGAAGACGCTG	TGTGATTCCTCGCTTTCCTC
SWUC312	AGTTTTGGTACCCCCTGACC	ATTGTTCCCCAAACCCATTT
SWUC313	AAAGTCGTGGGAAGTATCGT	AGGTGTAAGGATGGTGGTAGT
SWUC314	AGCCCATTTACCTGCTGA	GAAAGACGATGCTTAGGGT
SWUC315	TTTCCCATAAACTTCTCATTT	GCTTCATCGCTAATACTGCT
SWUC316	AACTAACTCGGGAAACAACC	GAATGTCCGTCAGAATACC
SWUC317	CCCTTTGTTTCTTCTTTATTCA	TCAACTATTCTATCACATCTCCA
SWUC318	CCATCACTCATCTCACTCTTT	ATAAATCTCGTTGTCGGAAGT
SWUC319	TTTATTTCTTTGGACTTGGG	CTACCGCATCATACATTCATT
SWUC320	AGATTTCATCCACAGCCTC	TTTGATTCTTGCGTTCTCTC
SWUC321	ATGGGAAGAGAGTGAGGG	TCTAAACCTAAACTACACCTGCT
SWUC322	TTGGGATGTAGGAACTGA	TCACACTAAAGGTCAATCAAA
SWUC323	AAGTCGTTAGGCGAATCTG	ATTGAAGAGGAAGAAGGAGAA
SWUC324	TCTGATGGAGAAGAAGAAGAC	ATTGAAGAGGAAGAAGGAGAA
SWUC325	GTAACAGCAGAAGCAGAAGCA	CAGGTTCACGATACACAAGA
SWUC326	ATGAACAGCAACAACAACAA	TGTCTTCTCAAGTCCAGCA
SWUC327	TAAGAGATTTGAAGTTGGGA	GATAGTGTTGAAGCAGAGAAC
SWUC328	TTTATTCGGTTTATTCGGTTT	AGTATTTCCTTGATGTTTCCA
SWUC329	ACCAAATCCTGTTCACTTCTT	ATCACCCTCTCCCTCTCTATT
SWUC330	TCATAATAGCACAAGTCATAGTC	GAATCAAACCCAACACCTC
SWUC331	CTGGGTGACAGAGCAAGA	AGGCTGGTCCTGAACTCC
SWUC332	AGAGACCTGCCACACAGA	GCACTTATTACAGACCCAAAC
SWUC333	CACACACAAACACACACAGTT	GAAGAGAGTGAGGACGAAGAG
SWUC334	CAGAGGTGGAGTGAGAAAGA	GATGAAGAATGGAACCCTAAA
SWUC335	TGATTAGAAGGACAGCACACT	CCTCACACCACTCGGTTC
SWUC336	ACTGTCATTTCTCTCTCTCCTC	GTGCCGACTCTCTTCTCAC
SWUC337	ATCACTTTCCTCCAAATCACT	TACGACCTCAATCAATCAATC
SWUC338	AGATTGTCCGTTCTTGTATTT	CCCTGTTTCTTGTAGTGTTATG
SWUC339	ACGGATAAAGGAGGAGAAGA	CTGGTTAGTTAGCGTTGAGAA
SWUC340	ATCGCTGTTCGGTGGGTT	GTGCCAATAAAGTGTAAGGGA
SWUC341	GAACAAACCAACAGATTGAAC	GTGACGATGAGGAAGTGAA
SWUC342	TCCCGAAACTCAAATACATAA	CCCTAAGTCCATAACTACTACAA
SWUC343	TAGACGAACCTTGACAGCC	CGTGGAAGAAGAGATGATG
SWUC344	CATCACGCTTCACACTTATTT	TATTTGCCTTTCCATCATT
SWUC345	GCTGACCTCCAACACTAAACT	TGTGAAGCAAGCCTAAATG
SWUC346	CAGAAACTTGGAAAGAAACAA	TACTAAACGGAAACGAAACTG
SWUC347	AGCCACGAAGAGAGAGACTT	TAAGAGGAGAAAGAAGAGCGT
SWUC348	AAACTGAGAATCAAGGGTT	ATGTCAAGAACAAATCAACGA
SWUC349	TGTCATAGTCAGTCAAAGTAGG	AAAGTGGAGAGAGGCAAATAC
SWUC350	ATTAGGGAGGAAGCGGTG	AGACAGAGAGACGAGGAGAGA
SWUC351	CTTTCTGTCTCTCCCTCATTC	CGCTGTTATCCGACTCCA
SWUC352	CGTCTTTGACCTTTCTATCTG	TGCCCTTGTTTCTTTCTTT
SWUC353	GAAACCATCCTTGAACACTC	CACACGCACTATCTCTCCTT
SWUC354	GAGAGAGGGAGTCTGTTTGTT	TTTACGCAGTGTTATGTTGG
SWUC355	CTTGCTCACCTCACACCC	TAACTGCGAACAGAAACGA
SWUC356	GGAATCAAACCGAACATAAA	CAAGAAGAGAGGCTGAATAGA
SWUC357	TATTTGGTTGGGCAGATTAC	ACTTTATTGGAACTATCAGGGA
SWUC358	TTTCTAAGGCGTATCAAAGTG	ATTTCTCCTCAACCAACAGAC
SWUC359	TGGTGTTTGGTATTTCTTTGT	ATTTATTCATTCCTACGGG
SWUC360	TTTCTATGATTTGCGGGA	GAGGATGAACACCACACAAC
SWUC361	CTGGATGGTCTTCTGTGTTT	AGGATTTCTTTAGTGGGTTGT
SWUC362	TCTCAAGGTTTGTGTCTCTGT	ACGGTTGCGTTCTATGTAAGT
SWUC363	AGCCCTTCTTCTTCTTCTTCT	GCTCTTCTTCCAATGCCC
SWUC364	GGTCTCTCCAAAGTAATGGTC	TCAATCCTCTCTCAAATCAAG
SWUC365	AAGACCCGAACCCTAAGTC	TGAACAAATACATAAAGGCAAA
SWUC366	CGAGAACAAGAGACAAGTGAG	TGATTAGACCCTGATTGAAAG
SWUC367	GCTAATCCAGACCCAAACA	AGAAACACCATTCAACTCAAA
SWUC368	GAAGACCCGAACCCTAAGT	GGGCACATCAGAAAGTGA
SWUC369	ACTGCTCTCTCCCTTCATCT	TATCTTCCGCCTCTTCTGT
SWUC370	CCTTTGTTCAGCACCATC	CGTGGATTGAGAAGTAGCAGT
SWUC371	TGGACATTGGACATAAGGTAA	AAGAAGTGTAAATAGGCACAAGA
SWUC372	AGTCCTAATGGTGCTCTTTGT	CTGTTGAGGTGTTGTCCTTT
SWUC373	GCAGAGATGAAAGAGATAAACA	AACTCCTACCAGCGAGAAA
SWUC374	GCAGAGATGAAAGAGATAAACA	AACTCCTACCAGCGAGAAA
SWUC375	CAAGAGGGAGAGAGAGAGAGA	GTAGGGAAGTGGAGGCGATAC
SWUC376	ACTGAAGAACAGAACAAACGA	CTCACTAAGACGATACGACAA
SWUC377	ACTGGTCCGAATAGGTGAG	CGATAAATGGTTCAATGTCC
SWUC378	ACTGTTTCTAAGCCATTGTTG	TTCCCTCTCTCAAGGTGTAA
SWUC379	AGAGACACACACACACACACA	AAACATAAACAAACCGAAAGG
SWUC380	GTCTTGTATGAAGCCCAGTAG	AGAGGAAGTGTCGGGAAG
SWUC381	CCCTCTTGATTACAACGAAA	GTATGTTTACCTGGACCTGACT
SWUC382	ACGCTCATCATCCTCTCTC	GGCACCAAATCTAATCTACAA
SWUC383	AAGACAAAGAGAATAGATGGAAA	TATCAGTCCCAACAACCCTAA
SWUC384	CGATTTCACCAGAACACAA	GAGTAGAGTTTAGAAGCGGAGA
SWUC385	CTACGGCTTCGTCTCGTC	TACTTCCCAACCATTCTGTAA
SWUC386	GGACACCCTAAACACACATT	TGGATTCTTGCTTCTATGATT
SWUC387	ATCCTTCTGCCTTCTCTG	TGACATCCATCCACACATT
SWUC388	CCCTTGTAGAGAGAGAGAGGA	AAACGAAATAAGATGACGAGA
SWUC389	GCAGGAATCAAACAGAAACT	TCTCTCTCTCTCTCTCTCTCGT
SWUC390	AGAAAGATGGAGAAGACGAAG	CGAGAAGAAGAGAGGAAAGAA
SWUC391	CCTCTATCTGTGGCTGTGATT	CCTTTCTCTATGAAGTAGGCTG
SWUC392	ATGAATAACCAAGCGACAAG	TAAGCCAGAAGGCACTGTT
SWUC393	CGTGAGTGCTTCCTCTGT	TCCTTTGTCATCTTCTCCAA
SWUC394	AGGTGGTGTAGTTGAGGAGAC	TGACAGATGGGATAAGACAAA
SWUC395	CTGACAATGACCAAGATAAGG	CACGCAACAACAACAACTAC
SWUC396	GTGAAAGCACGCCAAGAAC	TCTCAACCTAATCAAACACAAA
SWUC397	GGCTCGCTACACTATGCT	TTCACCAAGAAAGAGTTCATC
SWUC398	ACTACCTCTCTTCTCCCACAC	ACAACAAGCATTTCTCATC
SWUC399	CCTGTCTTTGCTCATCTATTT	GCGTTAGGTTGTTGTAGGATT
SWUC400	AGGACAGCATCGGTATGA	CTGGATAGTTTCTCTTTCTTGG
SWUC401	CTCTGACGAAGATGGCTG	AAGTCTATGTTTGGATAAGGGA
SWUC402	CATCTTCATCTCACACAAACA	ATAACCGAAATAGCAAAGTAG
SWUC403	CCCTTACTTTGTTCAGGTTTC	CATCTCTACCCACCACACA
SWUC404	CATAGATACCACTTCCCTTCA	CACACTCGTCACATAGTCCC
SWUC405	ATGGTCGCTGCCTTACCC	GCACAATAATACAACTGAAACT
SWUC406	AAGTTGAAGGAAAGACTCCAC	TGTAGAAGATAACCCGATTTG
SWUC407	AAATGTTATGTGTGGGTCTATT	AGAGAGAGAGAGAATGGTGAGA
SWUC408	TCATCAAATCTTCTCCTCTTT	TTCATTCTTGTGTCTCTCTTTCT
SWUC409	ATTCCACGATTCTCTATGTTT	GATTCATTCTGGTCGGGT
SWUC410	GCACTGAGAGAGAAAGAGTCA	TGTTGTATGGCAAGTATGTGT
SWUC411	GTCGGCTATCATCCAAATC	AAATGTGCTCCGTCTATGT
SWUC412	TAACAAACGGAAAGACGA	GTGAAACCACAGAGGATAGAA
SWUC413	TACTTCCTTTCACTTCTGGGT	ATGGACTTTGGTTTGGTTC
SWUC414	GGAACAAAGAGAGCAACGA	AGGTAAGGGCAAGTAGCAG
SWUC415	TGACAGCAACCAATGATG	CTCTCTGGAACCTTTGAACT
SWUC416	ACATTATCTGTATTTGTGTGAAA	CAAGAAGGAAGAGTGAAGTTAGA
SWUC417	AAGGAGGAACCAAATGCC	TGATAATGCCACTGATAGGAC
SWUC418	ATGATGAGTTTGCTCGTTAGG	AAATCCTTCCTCCTTTCAC
SWUC419	CTGTGGTGAGTGCTATTGG	TGTTGCTCGTCATTTCTATCT
SWUC420	TACGATTTCTGTTCTATTCTATC	ATCCCTGCGGTTATCAAA
SWUC421	AAGATGGAGATTGGATGTTG	ATGATTTGTTTATGGTGTGGT
SWUC422	ATTTCGTGAGAAGAGAATGA	CCAACCAATCAAACCCTAA
SWUC423	CTGACCATCTATCAAACCAAA	ACCGTCTTTACCATTCATC
SWUC424	CTTCTTCCACGCTAAACATC	GGTCTATTCTTTGATTCGGTT
SWUC425	AGTCCCATCAAGTCCAAATAC	GTCGTCTTCAGCCATCAG
SWUC426	AAGACAACATCCCTGAAGAAC	GAGAGTCGCTGAACTAAAGAA
SWUC427	CCTCTGTTTCTTTGCTCTTTG	GATTCATTGTGTGTGTGATGT
SWUC428	AATGGAGAAAGACGACGAG	ATGAAGACCGAACTCAACAA
SWUC429	ATGAAGAAGTGTTTGGTGAG	AAGATTGATGGAAGCAAGAA
SWUC430	TACAATCTTCTTCGCTGCT	AAACCTGAAACTCCCTCAA
SWUC431	TTTGAGGTATTGTAGCAGATT	AGCATTTGTAGTTGAGGACAG
SWUC432	AACCAACTCTGCTCACGAC	TCTCAGCCTCTCTTTGCC
SWUC433	ACCTGGAGTTGAGACGGG	CAGTGTTGAGTGTTCTTCTATT
SWUC434	CCTGAGTCTTGGAGCCTT	TCGTTATTAGATTTGAGTATTTG
SWUC435	TGGTTTATCTTCATTCTTTGG	TATTGAGTTGTCGCACTTGA
SWUC436	TTGTAGCAGCCAAGGTTC	GGAGTATTGAAGCCCAAAG
SWUC437	TTGTTCGGTTTATTTGGTTT	GGTCCATTTACTACTTATTCCT
SWUC438	AACGGAAAGTGAAACCTAAGA	GAGCAAGACCATCTCCAAC
SWUC439	GTTCCTTTCCTTGGTTCATAC	CCGCCATCTTCATCCTTT
SWUC440	GGAAGAAACCATACCCTAAATC	TAACAATCCGACTACACAACC
SWUC441	AAGACGAAGTCAAGTCAAGGT	CGTATCATCCAGAGTATCCAG
SWUC442	TGCCACCTTATTTGGAGA	GAGACTACAGGGAGGAAGAAA
SWUC443	TCTCATCTCATACTCTTCCTCA	GAAACCTCTCCAATCTCCTAA
SWUC444	CGTGGAGAAGAAAGTGAGAG	TCAGTATGTGTGTAGGCAAGT
SWUC445	ATCATCGTCCTCTTCTTCTTC	TATCATCCTTATTGGGTCTC
SWUC446	ACCTCTGCTCCTCATTCAC	GTGTAGCCCATCTCATCTTT
SWUC447	TGAAAGAAGATGCTGAGACTG	TGGTGGAGAAGATAGTGAATG
SWUC448	TTCTTTCTCACTCGTCTCCTT	GATGTCCCTCTCAATCTCTCT
SWUC449	CCTTGTTCTTTGTAGGAAATG	GGTGCTTGTGCTTTGTTT
SWUC450	ATTTGGATAGTGGATGGTG	GAAGACATTAGGGATTGTGAA
SWUC451	CAAAGAAAGTCCAAGGGTT	GATAGAGGATAGGAGCAGGAG
SWUC452	TCAGAGATGAACAAGAAGCAC	GCGAACCTTTCCCAACCT
SWUC453	ATTCTGGTAGTTGATTTGGG	TCTATTCACAGGCTAACGG
SWUC454	CTCTTTCTTGCTTCTTCCTTC	TCTTCTCTTCCTTCCTCCTT
SWUC455	GACAACACAACAGACGCA	GCATTTCCCATTACTTCCA
SWUC456	AACTGTGTCTTGGATGTCTTG	AAGGTTAGTCGTGTCGTAAA
SWUC457	CATCTCCACATCACTACTCCA	ATTACCCAATCCCAACAAA
SWUC458	CGTAATGGTGAAGATACTCGG	TCTAATCAAGAGCGTGTGGT
SWUC459	GTCACCCTATCTCTCTCCATT	TAGCCACCAAGTCCTGTTC
SWUC460	GAGTGTTTATTATCTGGGTCATT	GCATACAGGTTTCATCCC
SWUC461	ATCACTTGGGTTTCATCATC	AATCCTCCTATGGCTTCTTC
SWUC462	GAGAAACCTATCCTGCTCAC	CTTATCAACGCACAACGAC
SWUC463	GTTCCGAGGGTTGTTCTT	CCATCAGGTTCAGCCATAC
SWUC464	TTGAGGAAGGAACACGAA	GTGGGAGAGTGAGGGTAGTAA
SWUC465	CTCAAACTCCGTCGCTCT	TCCTCCTCACTACTTTCTTCA
SWUC466	TCTCTCTCCTCTTTGCTTTG	GTATCAGACATTATTCACACGA
SWUC467	AACAAGAAGAAGAAAGGAGGA	GTGGGAGACAGCGAGGAC
SWUC468	AAACAAGTCAGATTCACCAAA	CTCTTCACCACTACCACAGTC
SWUC469	ATGGATAGGTAGGGAGCA	AACCAAAGGAGGAATAGTTAGA
SWUC470	TTCATACACTTGGACTTGCTC	TACACACACACACATACGCAG
SWUC471	GCCGTTTGTGTTCTGATAAA	ATTCTCCTCGTCCTCGTC
SWUC472	GTCTCCTCCACCATTATCTTT	GACCTCGTGTTTCCTTGA
SWUC473	GCACTGTCAAATCACTCAAA	ACTTCTCCCAATCTCTGTCTC
SWUC474	GCTGGCACATAGTTGTAATG	CTCATCTCCTCTGCTGGA
SWUC475	AGGGAGATGGACACATTTAG	GAGAGAGGGCAAAGAAGATAG
SWUC476	GTAGCCGAAGAAAGCGTC	ATTGACCGAAAGAAAGAAATG
SWUC477	GCAATGATGAAGTTAGGAGAA	AACCAGCGAGAGAGAGGT
SWUC478	CATAAACACACCGAACAAGAC	ACGCAATGACACACATACAC
SWUC479	CCTTTGTCTTCTTCACTCTCC	ACCAGGCTCTTTCTTTCTCT
SWUC480	CTCATCTTCCCTCTTCCTCT	GGTTCTGCTTGCTTACTTGA
SWUC481	TGTTCGGTTTATTCGGTTT	TACATTTCGGTAGGGCTGT
SWUC482	GACTCAGACCACAAACACTCA	GCAAAGAGACTTACTTACCCA
SWUC483	AAATCCCAACGAGATAGGTAG	AGAAAGAAAGGAAGAAAGTGG
SWUC484	CCACAGTTCCTAATCTCACAG	GCCTCCTCCACTTTATTTATC
SWUC485	CAACTGTAGAAGAACCCAACA	GGTGTAAAGAAGCATAGCAAG
SWUC486	TACCTCTCTGCTTCTCTCTTG	GGTGATTGCCAGTTTCTTT
SWUC487	ACCAGAGAAGGCATACATAGA	CGAAGGAGTTTGTGAGGATAA
SWUC488	TCAGACCCAAAGCCAGTT	TTGTGGAAGATGAAACCATT
SWUC489	GGTCAGAGTAAGGGATGGA	TGTAAAGATGTCGGCTAATGT
SWUC490	GTTGAAGAAACTAAGGAGGAAA	GAACGACAGCGAAGAGAG
SWUC491	CTCCTCCTCCTTTCATCTTC	TTCGTCTCCCTTCTCTGTAA
SWUC492	CAGTGAGTAACATTTGGCTG	CGAGAGAGAAAGTGATGAGAG
SWUC493	CCTCGTAAGTAACCGAATCA	AAACAGAAGATGGAGAAGGAG
SWUC494	GTTCTCCTTGGTGTTTGTGT	TTCAACCTTCTCCTTCGTC
SWUC495	CACCACAACACCACACAG	GTTCCCTTTACCCTTCCC
SWUC496	ACACAAAGGTAAGCGACATAA	GGGAGAGTAATGGAAGAGAAA
SWUC497	TTTGTCTTCCTTCCTCTAAAC	CAGCAATAACCATCTCCTCA
SWUC498	CAGTTCTCTCATTGGTATGCT	CATCTTGTCATCTGCCTTG
SWUC499	CTCACTTTCTCTGTGGTTGG	GGAACTTTGTGGACTTGGT
SWUC500	CGAAACCAGGATAAGTCA	CAATGCTTCTGTATGCGTC
SWUC501	TTTGTTGTTGTTGTTGTGTTC	TATCTCTCGCTCGTCTCA
SWUC502	CACACCCGCAGTCTCTAC	CCATTCTTCTTCTTCTTCCC
SWUC503	TATCACGACCTAACTTCTCCA	ACCTCTCCAAATCCTTCTTC
SWUC504	ACCTTCTCCACTATGTCACC	ACCTCTCCAAATCCTTCTTC
SWUC505	TGAAACCCTAATCGTTGACT	ACTACTTGTGAATCGTCGTTG
SWUC506	ACAAGTTCTCTCTCACCGAA	TTCACAACCCTCTAACATCTC
SWUC507	CTCGCTCCTTGTCTTCTTC	AAACGATGTCCCATTCTTC
SWUC508	GCCGTCGTCATCTTCTAC	ATTGAGTATCCCTTCTCTGCT
SWUC509	CCGTAACTTTCTCTCTTCCTC	GTCAGCAGCACGATTCAG
SWUC510	ATAGTGAATAATGGAAGGCTG	GAGAGAGGAGAGAACAGAGGA
SWUC511	CATAACACCATCATCACCATT	ACGAAGAGAAAGAACGAAGAC
SWUC512	CCACGGTCACTTCTCTATTT	CTCTGAACCAACTCCATCTCT
SWUC513	TCGTATTATTCAGTTGCTGTG	AGCGGAAGCGTTAGGAAG
SWUC514	CGGATAGGAGAGGTTTCAG	TGACTTTGCTTCATCTTCCA
SWUC515	CGTCTTCGCCTCTTTAGTT	ATGAGATGATTTGTTATGGAC
SWUC516	GGGTTGATTGGGAAGTGT	CTTAGCACCATTTGTTTGTATT
SWUC517	CTGACAATCCCAGAAATACAC	GGAGAAACAAACATTAGACGA
SWUC518	AGAGACAGATTCGCCATAGA	GTCAACAAGGGAGTGGGT
SWUC519	CGTTCCTCCTTCTGGTGA	CTCAATCTCAGTCGGTTCTT
SWUC520	AGACATCAAAGGCAAGACAG	TCAACAGAACTACTCTCCTCAA
SWUC521	AGAGTTGCTGCTGTGTTTG	ACTTGAGGAGATGGAGATGAG
SWUC522	CTTCTCTCTTCGCATCATAAC	GTCCCTCTCCTCTCTCTCTCT
SWUC523	TTGTAGAGGTTCCAAAGGG	ATGTTCGTCCGTCCAATC
SWUC524	AAATCTGACAAAGGCGAAA	AGAGAGAAAGGAGAGCCAA
SWUC525	TAAGGGTGAGAAGCAGAGAG	AAGTAAACCGATAGAATACCAGA
SWUC526	CGATTCAAACTCAAACCAAC	AATAAAGAGACAGGGCGG
SWUC527	TAATGGAAACGCACCAAG	AAACAATCTTAGCAGAGGAGG
SWUC528	CAATCCCTAACTCTGTTTCCT	AGCCAATCAATCACACTACAC
SWUC529	ATACAAGATGCGAAGGAGAA	CGGCAAGAGAATAATAGACAG
SWUC530	GACTGGAACGACAACGACT	GCGGAGGTAGATTAGGGA
SWUC531	CCTTACTTCTCTGTGGTTGG	CGGGAACTTTGTGGACTT
SWUC532	GGTAACACCAATCCACTTTCT	CACTTCAAACTTCTCATCTGG
SWUC533	GTAAACCGAAATCAGAATGG	GACGAAGATGGAAGGGTAA
SWUC534	AACACTCACACACACGAAGA	CTCTATCTCCCTTATTACGCAC
SWUC535	TCTGAGCCATTGATTGATTT	CGAGGAAGAGAAGAGAAGAGA
SWUC536	ATTCATCATCTCTCTCGGAA	TAAGGCTCATCTCAACTCTCA
SWUC537	TCGCTTCTCTCTAATCTTCCT	TCTGGGTCTCGCTTTATCT
SWUC538	TTTGGTTCGGTTCGGTTT	TAAGAAGTAGGTTTAGCCGTG
SWUC539	TTATTATTCTCCTGCTCCTTG	ACACACAAACGATGCTCAC
SWUC540	ACAAGGAGAAGGAGAAGACAC	TGAGGAAGATGAAGTTGAAGA
SWUC541	GATTGTGGAGGTGGGTTT	TCAAGAAGAAAGAGAAAGAGAGA
SWUC542	TTGTCATCATCCTCTTCACTC	TGCTATCCACTCTTCTTCTCA
SWUC543	GTGAAGCAAGGCATAAATAAA	GTAGAAACAGGTCCAACCAA
SWUC544	AATGAACAAAGGTGACGACT	CTGCGATTTCCTCTCTCTC
SWUC545	TGGCGATAAAGAGGAGAAC	CGAAGAGAGAGAAACAAAGAA
SWUC546	CTCTCCAATCCTTCTTCTCAC	CCACCTTCTCCACTAATAACC
SWUC547	AGGAGAAGAAGGAAGATACCA	AGAAAGGAAAGAAAGACCAGA
SWUC548	CACCTCTACACGAGATTCATT	TGTTCTTCTTTGTTGCTGG
SWUC549	GAGACCAGAGAAGGAGGAAC	CACTCACTATCACACACACTCA
SWUC550	ATTGTGTCAGAGAAGGGTT	GGTGGAAGTAGAGGAAGAAGA
SWUC551	AATCAAGCACACAACACATAA	CGTGAGGAGAGAGAGAGATG
SWUC552	GGTTTAGTGTTGGTTCGGT	GCGAGAGAAAGTTGAGGTT
SWUC553	TGGGCTTCTTCTTACTTACCT	TGCTCTGTCTATTATTCGTTTG
SWUC554	AAAGGTCGTATTTCTCTCTCTC	GATTTGATTCTGGTGTGAAGT
SWUC555	AAGTCGGCACAAGGTGTT	AGGGATTTAGAGTTTCGTGTT
SWUC556	CGGTGGGTGTGTAGTTAGTT	TTCTATCAGTTCCAAGTTCCA
SWUC557	TATCCCAAACCTAAACCCTAA	ATGAAAGCCACTCTCTCTTCT
SWUC558	CTGATGAACGGAGACACAG	AAGCAAAGCAGAGCATAAAC
SWUC559	GAGGTGTTGGATACTGTGCT	TGTTGTTGGTGTTAGTGGTG
SWUC560	ATGGCTTTGTTCTTCTTTCTT	GACTTCAGCACGCCTTTC
SWUC561	ACTCGCACACACATACATACC	GAATAGGGAGAGAGATTTGAG
SWUC562	ATGGAGTCACAATGGAAGAG	AAATCAAGGACACACAAACAC
SWUC563	ACCTGTTGTTCACTTCATCAC	TTGAGTCGTCACTGTTTCATT
SWUC564	AAATGTGTTCTTGGTGATG	AGGAGGGTAAGTTGGTGATT
SWUC565	CGTAGAGAGTATTGGAAGCA	GTCCTCCTCGTAATGGTGT
SWUC566	TAACACTGAAACACATTGGCT	GTGAGAAAGATGACGAAGATG
SWUC567	GCGAAAGGGTAGAGAAGAGT	TATTTGGTTACAAGTGCGAAG
SWUC568	GTGAGAGAAGCAAACCCTT	ACCAGCAATAGAGATTCAACA
SWUC569	TTTGGGCAGGTCATAAATAG	GAGATTAGATTCCCTCACC
SWUC570	GTGCTTCACTTGTATGATGACT	ATAATGGGCTGCTCTTCTTC
SWUC571	AGATAACGGATGTGAGGAGA	CTTGAGAAGATTGGCTTGTT
SWUC572	GATGACTTGGCGTTGATT	CTGAGAGAGAAGAAGGAGAAGA
SWUC573	TTCAGTAGGGAGGGATAGGT	GGTTATGATGCTCGTCGG
SWUC574	TCAAGCCAACGCTACTACA	TGATGGGTGAACAACTAAACT
SWUC575	GCTATCTCGGTCTTGTCTCTC	TGTGTGTTGCTTTAGTGTTTG
SWUC576	ATCCCACGCTTCTTGACC	CTCCTCACCTTTACTTGCTTT
SWUC577	GCACCAAGTAAAGTAAGGGAG	GTAAGTAAATGAAGCAAGCGA
SWUC578	CACAAATTTGCAGATAAAAATCCA	CGACAAAAAGTCAACAATGTCAGT
SWUC579	CCCATGAAATCAAACGAACG	ACTGGTCTTACCGCGCTTC
SWUC580	TGTTGGGATTGTTGGTTCCT	TGTTCATGACCTCCGAGACC
SWUC581	CCTATTGGGCTATTGGGCTT	TTATCCCTATGTTCGCAGCC
SWUC582	TTACGGGAAAGTCAACTCGC	TTACGGGAAAGTCAACTCGC
SWUC583	TTAATCACGACCAAATGCGA	AGTAACCAAAACGCCGACAC
SWUC584	TGCTCGTTTCGAAAAATTCAA	TATTGTTTCGCAGGCTTTCC
SWUC585	ATGAGATTTGCGGATTCCTG	GCTTAGCCTCCACTCACGTC
SWUC586	AGGTGGAGGGTTGAGGAAAG	GTCTTGCTACACGGGCTGAT
SWUC587	CATCCTCCTCGGACATGACT	GCCATAAACGGATGCCTAGA
SWUC588	CGCAACTTGTCTGTGCATGT	TCGTTGACTTCACCACCAAA
SWUC589	AGGCCAAAGAGATGGTTGTG	ACTCCTCTCTGGTCACCCCT
SWUC590	TATCCCAGGCTGATTTCGAC	CGTCGTAGTTTTCTCTCGCC
SWUC591	TTTCACCATGGTTTTGTCCC	AAAATTAGGGTTTCCAGCCG
SWUC592	ACGGGGTTGTTGACATCCTA	CACATGCTTCCAAGGGAGTC
SWUC593	AGGCCAAAGAGATGGTTGTG	ACTCCTCTCTGGTCACCCCT
SWUC594	AGGATAAGGATTTGGCCCAG	GTCGGATTATCGACGGAGAA
SWUC595	GCATATACGAAAGCATGGGG	AGAGTGGTGAAGGAGAGCGA
SWUC596	ATATTGCGACCAATGGGAAA	TGTGGATCCGGGAAGAGATA
SWUC597	ATCCTTTTCGTTTTTCGCCT	GTCGGGATTAGGCCAACTAAA
SWUC598	GGTCTTTTCCCGAGCTTCTC	CATCCACCACACCCAATGTA
SWUC599	CCTGGAGGCTGGAATTTGTA	GTGCTAGGGCACATGTGGTT
SWUC600	TGTCCTGCTTGTGTTGGAAA	TTTTGGTGGAGAAACAAGCC
SWUC601	AAGCTGATGAAAGCGAAGGA	TTGTTTTTGTAGACCGTCCCA
SWUC602	CGTTAGAGCACCTTCATTGGA	AGATGACTTCGTTTCCGACG
SWUC603	CCATCATCGACCGTCTTCTT	GGGCTTGTCGTTGTTGTTCT
SWUC604	TGAGAAGGATGCAGCTGTTG	GCCTTTAGAGGCGAATCCAG
SWUC605	AGTTCCCCGAGAGTTCCAAG	TGGGCATGTACCTATCCCAT
SWUC606	GGATCTGAGCAAAACCAACG	TACTCTAGCTTCGGTGCCGT
SWUC607	AAACGGAGAGGAACGGAACT	TGGGGAGAGGAAATCAGATG
SWUC608	TCGTTCGTCTTCTTCTCTCCA	GAGCGAGGCTGAGATACGAC
SWUC609	TTGGATACTTCCGGGTAATTAGG	ACCGAAAATCAAACGGGTATC
SWUC610	CCTCTGCTCTTCCTCCTCCT	CCACCAGAGTGGATTTGCTT
SWUC611	CTCCAAAAAGAGCGCTTCAC	ATGCGTTCGTCTAAACTGGG
SWUC612	TTATGCACCTCGTTTAGGGC	CCCACAGCTTTATTGAACCG
SWUC613	CCCAAAATAAGCATGGTTGG	CACTGGTGCATGGATCAAAA
SWUC614	TCTCCTTCCCACACGATCTC	CTCCTGGTCGATTTTGGCTA
SWUC615	CCTTCACCCCCTGAAAAATC	GCCGAGATGAGGAAAACAAA
SWUC616	CCAACATTTCAATCCAAAACG	CGAAGGTTTTTGGATGTTCG
SWUC617	TTTAAATTGTTAATTCTCTTTGGCAAC	ACCAAAACCCGATTGGAACT
SWUC618	ATCTGAACGGCCTCATCATC	ATCGAGCTCTGGATCAAACG
SWUC619	CCCATCTCAATTCTTATGTCCAA	GATCGGTTCAAAGTTACATAAGTTCC
SWUC620	TTGGGTTCATCATATTTATCGTATTTT	TCTAAGCTTTTACGGTGGCG
SWUC621	CTCCTGAGGGCCTTTTCTTC	TAAGCGACGCTACGTGATTG
SWUC622	AGGCCAAAGAGATGGTTGTG	ACTCCTCTCTGGTCACCCCT
SWUC623	ACTCCTCTCTGGTCACCCCT	GATTGCTGGGAAGTCACTGG
SWUC624	TTCCCTCCCTCCCTCTTAAA	ACCTGAAGCAGAGACGAGGA
SWUC625	GCTGCCGTGTTTCTGTTTTT	AGAATCTCCCATCAGCTCCC
SWUC626	TCAAAAACAAGAGGTTGTGGAAC	TGCTGTGTCCATTTTTATGCC
SWUC627	GACCCTAATGCTGATTCGGA	CAATATGGTAACATCGCCCC
SWUC628	TTGGACCCTCCATCATAGGTT	ATAGTTTGGTTACCGCGACG
SWUC629	TGCAAATGTTTGGTCAGTCAA	AATGAATCCAGCTTTGCCAC
SWUC630	CCATTTGCTTTTCGGGACTA	GAAAGCACTTGTCCCTGCAT
SWUC631	CATGTTGGAAGTAAATACGCAAAA	CGAGCAGAAGCGATTGATTT
SWUC632	AAATCAATCGCTTCTGCTCG	CGATCTCAGCAAGCTTAGGG
SWUC633	AGGCCAAAGAGATGGTTGTG	ACTCCTCTCTGGTCACCCCT
SWUC634	AAATTACGGAATTCATAATGTGGC	AAATTTTAGATTTTTCCGTGTATGTGA
SWUC635	GGATGGTGACTCGAGGAAGA	TGTCACGTTCCGGTTTGTTA
SWUC636	CATATCTAAGGCCAAGGCGA	TCCCACATATACATCACCCAAAT
SWUC637	AGAAATCAGAGCGAAGCCCT	TTCATCAGGGATCTCCAAGG
SWUC638	AAGGCCAAGGTGAGGACTGT	ACAATCGTCACATACAATCAATCC
SWUC639	TTCATTTTCCCGAATTTATTCCT	CATGCCTATCATGTGATCATCC
SWUC640	AAGACTCCGATTTGCCCTTT	CCGGGAGAAACATCTGAAAA
SWUC641	AGACTCCGATTTGCCCTTTT	ACAACCGTCTTTCGTCGTTC
SWUC642	TGAACCGAACCCAAACCTAA	CCGAACCGAATCTGAACCTA
SWUC643	ACTGAGATGCACGACAGGC	CCTGATGCAACTCAGCAGAA
SWUC644	ACCCATGGCGGAAACTAGA	AACCCTAAGTCCCCATTTCG
SWUC645	TGAAGCAGAAGCTGAAGCAA	AAGCACTATTGGCTTCGCAA
SWUC646	CATTGCCAATAACAACATAAGCAT	GCGATTGTGGTTGGTGTTTG
SWUC647	GGGTTTCCTTTTCTCCTAGTCTTG	TTATGGCATCCAAGGGAGAG
